# Supplementary material for: Challenges from Tuberculosis Diagnosis to Care in Community-Based Active Case Finding among the Urban Poor in Cambodia: A Mixed-Methods Study
Source: PLoS One. 2015 Jul 29;10(7):e0130179. doi: 10.1371/journal.pone.0130179 (PMC4519312; doi:10.1371/journal.pone.0130179)
Supplement: S1 File — (XLS) [file pone.0130179.s001.xls]

## Sheet: ACF IDI-TB health staff
	Code	Profession	Setting	Sex	Age	Education	years of exp in TB	Work Experience on TB service	Training related ACF	Engagement with ACF	Met difficulty implement ACF?	Example?	Overcome obstacle?	Example?	Advantage of ACF	Risk of ACF	Cooperation with others service	Opinion to TB patients to receive TB daignosis and treatment from ACF ( Obstacle)	Stategy to encourage TB patients seeking care	Strategy to make TB patient adherence to treatment	Aspect of ACF in future	Others comments	Questions
No								duration and previous experience (ngo, govt etc)	relates to question 4		includes workload		incl recommendations		not really asked?			not explicitly in questionnaire (might be an answer to recommendations)
1	IDI Labtech	Lab technician	Center of HOPE	Male	32	Lab technician	5	5 year worked for TB program, rsponse for quality control, worked in team incharge for Dry, met the problem related to culture and data qulaity	I got one training in CENAT on LED microscopie.	With TB Reach support, for more than 1 year. Current job is on culture and Gene X-pert.	Met small problem on quality of sputum, the number of samle is not completed. Late to send the result especially from OD South because there are too many samples. When the result is late, it is affected to TB worker who are waiting for the result. The most difficulty is to prepare paper request, registration number. More sample to examine but there is small number of staff.	TB worker go to screening in the morning then at the end of the day they send to Laboratory and request for the results at the same day then It is already late. Lab want the paper request and copy together, so we registered in temporary number, and call them to fill in. Sometime two staf was busy at other task; study tour, or day off.	Training on how to transport the sputum, how to make the quality of sputum by following the indicator. Make the temporary number for registration.		Good to help people in the community Help staff to get the job and give opportunity to health staff. Help people to understand about TB, TB transmited by breathing, then they come to health center. Because I did not work in health center but my opinion this program can help health center staff to screen TB, screening at home and transfer to HC so it is faciltate health center staff. The quality c…	TB reach did not affect to my task, with this program, I may have no have job to do Heh!, Heh!	It is good, my colleague go to OD South and I go to OD west. It is also good HOPE center support liquid materials. Referral hospital satisfy what we are doing because they got incentive. They are happy to work for TB Reach.	TB patients are busy at their business. I heard from the meeting some patients drop out because they can not tolerate with the TB medicine. TB medicine is strong so make patients difficult to tolerate. TB patients did not understand deeply on TB.	TB patients should try to looking for care by themselves because they are not living alone, they have children and grand children living together. We have someone to follow-up, then bring patient to register to treat, then monitor patients to take medicine. Explain patients, this desease can cure, if we have no capacity to encourage we invite others people who have skill. We motivate patient by s…	TB worker explain patients, and if they don’t have capacity, invite doctor to see patients at the community.	Expand TB reach program to reach larger target, to remote area; province nearby Phnom Penh. Train TB worker, especially for new TB worker	If we can get training on Gene Xpert is better.
2	ID TB staff	TB staff	KorkRoka	Female	25	Nurse	0.3	3 months work for TB, my role is to make smearing, transfer smear to RH Pochentong, then when the result come, call patient to treat.	Taining at HOPE center. I was trained how to make smear, do registration, how to record patient, yellow card, white card,pink card. Side effect of TB drug. How to identify new case or relapse case.	I participated the training, 1 month later a staff from HOPE come to teach me on the job training, how to treat new case or relapse case, tell patients how many day to take TB drug and when they have side effect, they have to come back and solve the problem.I work closely with HOPE center staff	No difficulty, if have only patients complain others issue is to fill in the form, sometime I misse some point, and for the medicine sometime we have many patients,and they want to get it for week per patient,so we can not shift the medecine for them.	Patients did not know about the treatment, if they did not take medicine what will happen. I am young, patients is old, so when I talked he/she did not listent to me.	I asked my boss to explain when I explain and patient did not listned to me.		It is good, because normally number of TB case in increased when he got to treat, he can treat many people otherwise disease can transmitted to others. Can prevent transmission to others children. Help people to understand more about TB	There is no problem, in health center we divide the task and help each other.	Good cooperation between VHV & Health Staff & Patients. [For me, VHV go to vilage, bring the sputum to me, then we make smear, after the result come out, I call VHV to come to my health center, then VHV call patient to take treatment. For patient, they walked to take medicine when they don’t have transportation]. When patients miss treatment I told VHV, then VHV told patients.Patients satisfy to …	TB patients complaint to be hard to take TB drug, he/she feel not to take medicine. TB patients is rich, they want to seeking care in others place, they did not believe health center staff. Some people have symptom but they understand that they don’t have disease. They though that have normal cough, they dont have TB. Some people come to treat regularly. Village health volunteer hand sputum conta…	Explain to TB patients; he/she must take it. To prevent themselves or others people surounding. For patient we need to educate them many times. Help to call people who have symtomp then tell TB worker to take sputum if we got TB suspect. If they suspect TB, ask VHV to bring sputum to examine. We have to explain, who have symptom;has to come to HC by themselves.	Explain patient to take regular medicine. Uncle ( patients) has to take medcine if uncle did not take the medicine, uncle can not get cure. If uncle get sick then others surrounding is also sick, If uncle did not take treatment, the disease becomes serious than make unlce to stay on the bed, can not do the job, no people to feed your children, children have to survive by themselves, If you childr…	I want to continuous and need more funding support, if we have only treatment it is not enough because some people hesitate to submit sputum even they know they have. It would be better to continuous , it is good for patients because we can not eliminate TB 100%. If we stop it can increase like I showed one patient who is remain in my village. Increase knowledge for community especially VHV, beca…	I want all patients get treatment to eliminate TB in the village. I want to eradicate.
3	ID TB staff	TB staff	HC Samroungkrom	Male	49	Bachalor	13	Start 2000s. Working as TB staff incharge for TB registration and send sputum to Laboratory, making monthly and annualy report.	I used to participate TB screening activities by HOPE center. Have received information regarding the case finding program in advance. Have participated one training and got information/details such as: importance of active case finding of TB among poor community. We co-operate with other health centers, referral hospitals and Samdech Ov hospital. Know information related to ACF by virtually visi…	We appointed people to come by time.	Yes I have encounter some problems example, during ACF research, some patients do not come according to the appointment or not punctually. Difficulties in General TB program: Hardly noticed any, there are no such major problems/difficulties. From case finding till diagnosis and treatment, I met other problems like: patients under treatment complains of the side effects of the medicine and drug co…	Can not solve, because patients has no transport. The only solve is to provide home base treatment (CDOT). Sometime I aske ASHA organization to take care patients.			ACF among poor community is good. It helps to reduce transmission and depreciates the mortality/death rate. That is great. Free treatment. Handover the medicines to their houses. Extract smear directly from their homes. It is very convenience for the poors. Because of more knowledge in depth, there are no harmful effects regarding ACF. The authority has known about these. This program has provide…	ACF in poor communities in Phnom Penh city does not affect me or any of my work here, neither causes any burden. Regarding capacity/competency, it does not affect me, in fact, I think this plan is great for me because we can help those who are poor and in need. Free treatment is a kind and good idea. The health centre can successfully cope with it.	In my opinion, it is great. We help each other in turns, provide information to health centers, then they send it to HOPE, like that. We synchronize very well. The communication is good, up to date and punctual. The number of times of communication is not kept into account or counted per month like that, it is just that HOPE's TBREACH work work with us everyday. But when we have encountered anyth…	Patients receive enough information and are aware of their disease. In one case, a patient had some minor coughs and decided to check the smear and later it came out that it is positive (about 3-6 bars: weak TB), but the young, strong patient denied, and only agreed when national TB program staff explained him/her. Patients get details on treatment's preparation and all from village VCH volunteer…	We do not have particular solution to sort this out because patients do not have their own transportation. We can only do C-DOT at their houses directly, that is all. We can as well allow them to come once per 3-7 days to retrieve the medicines, upon their mundane request. They cannot afford to spend 3000-5000 riels daily to approach the health center, and we cannot let them do that as well; it i…	Sometimes I told ASHA organisation to frequently visit the patients and keep them on the track. If health center can provide access for patients freely, then only they could visit every day.	I hope this plan will continue further, for at least one or two more years to completely lend a big hand to poor communities in finding TB-positive patients and make them cured to wipe TB away from Cambodia, our poor Cambodia. I hope sponsors will continue to give support.	I would like the plan's sponsors to carry on ACF; secondly, I request for continuous provision of documents related to treatment like white, yellow and red card,equipment like alcohol, sterile gloves to use everyday - making sure they are adequate,because sometimes we have got lack of those. opinion on work environment: The work space is quite narrow and small, the view is not eye-pleasing since …
4	TB staff	Contract Staff	HC Boeung Thom	Male	26	Medical dcotor	1	I worked here since 2012. I participated training on PPM DOT at referal hospital Pochentong.And joint review workshop once for six months about TB. At this health center, I am incharge for outpatient consultation.	I used to participate ACF and I was invited to have training at HOPE. I participated 3 days training course, this training provide me a method to make smear, the way to make record TB patients to TB register book. And Laboratory part teached me about stain to find TB , use fluorescent , how to colorization and use Oramine.	Sineun collected the sputum then bring it to health center then I prepare smearing and send to PochenTong. So I prepare smearing then I make report , go to supervision to check supervisor at the village. I have two people work together, sometime I go and shift to each others	There is not many problems because Sineun bring sputum, I only do smearing but I met a few difficulty such as TB patients especially considerd TB medicin as others general medicine so when they take it and getting better they stop. Others problem is related to technical issue, like when I learn at HOPE, the place for smearing has a modern machine, machine to blow wind . In my place is different, …	the way that I made smearing is not appropriate to what I have learned from HOPE. For me because I lack of appropriate material I used a big container, then make smearing so I feel that the quality is not appropriate to the technic. When I am absent, my colleague do smearing, he/she did not make a good quality smearing when It was send to higher level. they saw the quality and blame me. If I got …	To prevent transmission I suggested to have Mask N95 it is safer the regular mask. I try to teach my colleague to him/her to make a good smear. Money		I though that this is project is good, before we used to see patients come to see pharmacie and buy the medicine so when this project exist in the village, we can find 10 people, so if we did not treat them, it can transmit from person to the other person and more people and they just use regular medicine, it can loss money and affect their health. That we can reduce TB contamination in the commu…	This project is no risk to community.	I used to work with Sineun and communicate by telephone sometime I met her when she bring sputum to health center. I meet voluteers who work for vaccination program, albet dengue program, once or twice sometime a month we have meeting. With TB patients I communicated as usual when they come to take TB service. For volunteer I am rarely meet but my boss have their telephone number when they want t…	I think TB patients understand more about TB; before they feel ashame to get TB, they hesitate to take sputum to examine because they are shy. Currently when they got cough long time, they want to check sputum by themselves than they can find TB treatment service ontime. So, they are shy because they understand that TB is hereditary but when they got the information from staff; TB is infectious d…	TB patients come to take medicine at health center. Distribute leaflet about TB through the meeting.	we don’t force patient to take medicine, he /she takes it when he/she agree to take when we tell them to take treatment, then if they have side effect they will come to meet us. Taking the medicine is very important, we afraid that they throw it away then it makes them drug resistance. Most of patients when they take medicine make them feel better then they come to take it continuously. Other pat…	We have our staff to take sputum from TB patients.If we have volunteers to help this task is better. And to encourage volunteer, even though they are volunteer but they also need some money so we should support some money to them when they receive some money, it made them easy to work and cooperate with us. If we can give money to them as a salary to ask them to accompany TB supsect to come inste…	If it is possible for community DOT; people swallow the medicine at the village, we afraid they sometime take it and sometime do not take so I suggest to allocate one people to observer for medicine sometime, the observer can not go everyday, go once a week or once in half month. The training that I got from HOPE center is not enough such as in the practise It is realted to treatment, I am lack o…
5	TB lab staff	Lab technician	Pochentong	Female	43	Finish secondary school/secondary nurse	13	I started working with TB since 1995, at that time I got pregnant 6 month so I did not work for laboratory because chemical until 1996 I have small children so I have not yet enggaged to lab, I work for phamarcies unit for 4 years than in 2000 I become enggae to TB. Then I got training from National TB program. I have a role to do TB diagnosis and screening TB. Currently I also incharge on labora…	Two staff got training from HOPE .	I participated ACF of HOPE for 2 years since february 2012. For this project, I got Microscopie Oramis Fluorescent, and incentive support. For the project I am incharge for screening and reporting, send it at the end of the month	I have many works to do , we receive more sample from health center and NGOs and VOI and refer TB patients. It is not only TB but for HIV AIDS too , we test Hemoglobin. We have only two staff and other staff , she help but she did not have certificate on laboratory. People ( consular) take sputum but it is not in good quality, it is only saliva. when we made smearing is not good, for lame which w…	We have a lot of work to do, so when we have many samples than results is late if we have small number the result is faster. Others problem such we appoint to send sample on 9h0030 am but they send on 10, it is rarely occurred.	If we have too many smaples ,send some to HOPE center base on Dr.cheng and Dr.Pheak comments. We are not only at the morning but we work at the afternoon too because we have incentive. The case that we have too many smaples in year we met only 2 to 3 month, it is not for full year. So sometime in holiday we have time to rest, or sometime we also come to work on holiday. I have to work in every af…		This project, Dr.sopheak come and said that she provided Microscopie and invite to training that I have never had before. It means I got new Microscopie Fluorescent and technical support and money. It is good job even we can not reach our goal but we have done most of the part is good. The goal of this project is to community and house to house of people for TB patients. Go to screen TB at patien…		Lack of meeting between TB worker with laboratory staff and HOPE center management staff, there is no meeting regularly. We have only two meeting since we started the project. People are active cooperate . But for TB worker I used to blame them because I need clear work, and they are Ok. For volunteer when they come to health center, I welocme them and ask them what do you want? and please wait t…	I heard TB worker complained < I accompanied patients then health staff is not here she/he go for study> Then I will affect to TB patients. Patients want to take the result of sputum when they submit sputum at the same day. When patients come in second day, they asked to get the result, we also want the result faster but we explain them it is a screening process we can not get it faster. Patients…	It is useful, I told people to bring sputum and I try to examine to give result faster. Try to make people undesrstand clearly that TB is not hereditary. I asked patients telephone number when the result is ready call them, to do so we can save patients transportation. NL: not sure if she is talking in general or for TBR?		Strengthening cooperation between our part ( health center ) and HOPE to get more stronger and encourage people to come.	Need to have gathering event for fun.
6	WOD-TB	OD-TB supervisor	West OD	M	40	High school Medical doctor	9	Since 2004 To supervise TB activities To monitor the screening activity of health center.	my staff receive training, 2 staff per health center The training is 4 days, and is not enough.	To facilitate with patient who did not taking TB med.	Patients did not accept to have TB Patients did not take TB med Number of defaulter is increase in health center. Patient feel healthy through active case fineding. difficult to explain patient Patient give up the treatment due to drug side effect. The community still though that TB is hereditary diseases. FU patient and visit all HC each month to check register book, smear control and provision …	We have 10 patients gave up the treatment in health center, thus we face the difficulty, we can conclude that they don't accept that they have TB, why? It is because we try to speed up the screening and diagnosis in order to get treatment early, yes this point the patients seem to be felt healthy....The Fluoresence microscopy provided by HOPE center can detect even 1 or 2 baccilies...the patient …	Need more perdiem to motivate staff to work hard.		Increase the number of patient " …Through TB REACH in WOD we found 84 TB casethis trimester, the number found by health center and Operation ASHA is less, but TB REACH is realy high" Can detect early with less severity of TB symptoms. The ACF project is good "... number TB case increase, the treatment start is short, " Communities satisfy with this project	No risk to the community No discremination in the community	Have been inform to all local authorities involved Communication through implementation of the project are good. Regular communicate The people are openly and equaly cooperate with the health service. We have meeting with communities, Envolve with local authority to integrate health services. Use mobile phone free	Patient did not accept to be ill Difficult to explain patient to Drug side effect		Explain about drug side effect		Lack of human resource, staff has more responsibilities, MDR TB, HC staff did not control smear C2, C5 on time. Budget reimbursment is late. Lack of lab staff New staff, no skill Staff get more incentive
7	SOD-TB	TB staff	Chamkardong	M	58	I am secodary nurse I train on TB skill, administration, pschycology, drug management and HIV counseling	8	I am chief of TB unit since 2005 My first responsibility is screening new disease. After screening, secondly we treat TB patient. Before, we had budget we go to village to educate. We examine 3 cups of sputa, preparing smear and send them to Lab. When the result come, if the result is possitive, we educate them to take medicine. If smear negative and then they still have symptom we send them for …	This project want me to go for smear preparation, he trains only smear preparation…wait long time I can't wait I came back.	Yes, I had joined with TB REACH project with Hope, and we had good colaboration, mean that this organization go to screen patient and bring here, I stay here and sometime go to field. I follow up patient, go to controle patient one in a while. Mostly they bring sputum or patient to me for doing smear or they send smear direct to HOPE.	First, shortage of medicine because it is over estimate One more problem, the way that we go to the patient's house is that we have the goal to eliminate disease, TB from Cambodia isn't it? but the patient's thought is different from us. We have alot of weakness when we have more patients, our management are not well perform as well. At first start, we had contraction with HOPE and me, The patien…	(Because, uselly I have 10 patients, and then increase to 15, so I face drug shortage). (When we go to patient's house it means that we beg them to get treatment, isn't it? that is right, we beg them to get treatment, but when he got his treatment he got the drug side effect, make them stop taking drug. That is the main reason that they gave up.) (...I said "taking drug, I said taking drug one ho…	We must prepare a good plan. We colaborate, we should understand to each other. We must educate patient to know about taking drug, to know about drug side effect, ..monitore patient after taking drug whether they have any problems to allow the patient who meet problem to come to us. Provide counseling to them, encourage them in the treament.		I said, when they come to work with us, get more patients. I said this work is good, because to eliminate TB disease from Cambodia, we do this activity and we continue this screening activity... (We cut down TB disease, we said that, there is a slogen said " to eliminate TB disease must treat TB disease")	Increase number of defaulter. (Patient thought that we are beging them to get treatment, they didn't take drug as we explain). It develops to TB resistant,we face a big problem.	All activitie those are the TB activities that are colaborate with HOPE. I go with Bong Sam (That is it, she told that patients have these problems, I go directly to educate them, to explain them more). Yes, it is no problem, at the beginning we seem don't get along with (I said taking drug one hour before meal they said...can be taken after meal)		The TB Reach team explain them, and my side add more to make it work, if I do alone it won't go… Yes we help,.. The TB Reach team help to explain them when they go to the house to house screening, we help to educate them 1 round, when patients start treatment I explain them again. Before we have a program on TV, but now no more.	Before put them on treatment, need to talk clearly about the duration of treatment. Yes, if they agree, have to explain about drug side effect, transmission, we need 10 to 20 minutes to talk to make them understand. Before wehelp them, support them for a month: 15kg of rice, oil, fishcane, like that. But, if we support rice, oil to them as World Food Program did before, may be they don't gave up …	I am so happy to have more patients. For the screening, to have a good result we must have a good colaboration. Good colaboration then, we all must explain about TB more intense and more often. Educate to the people and patients If we have some materiels to encourage them such as rice, oil, and fishcane as did before.
8	SOD-TB	TB staff	Samdach OV	Male	43	Secondary nurse	16	I have been worked for TB since 1997. I am incharage for DOT, educat TB patients before giving the medicine, hand sputum container to patient and explain how to make sputum, the important is to educate patients everymorning and give them the medicine (DOT), TB register,Reporting.	I have joint many short course. Before starting the project they give a information leaflet.they focus more on agency staff but I only indriect to health hospital. I got two training on TB screening.	I participated ACF of HOPE . I go to screen TB especially to welcome patients from community. I make smear.Currently this project we have one staff from HOPE to take care for community DOTS. When he found one supsect TB , he send to us, sometime when you can not see him long time we also go to community to see his target population. I go to community 4 times per month to follow up patients and ed…	Patients did not aprticipate because they did not know that they got sick.Some people they undestand so they come to see us. When we suspect, we take sputum and examine when we found TB we give the medicine then the medicine make patient suffering, so they can drop out, we need to follow them at the community. When we met them they said they stop to take medicine because they lose the time to ear…	Sometime we found that some patients are difficult because when we screen them they feel that they are still OK. People busy to go to work at the factory. Patients have side effect of TB medicine then they did not want to continuous, they want to drop. No place for TB patients to stay in the health center.we met difficulty because before we have the place to stay whenever they want to stay they c…	When patients drop, they go to stay with their parents or relative at home town, so we have to try our best to follow up. We suggest patient to stay in CENAT. It is normal for people moving so we try to follow them then when we found we explained or make a referral paper to take medicine at home.		I think it is good project because if we wait patient to come by themselves, it is not easy they wait until they got heavy sick. It make number of TB in the community go down. And it increase the number of case detected. It reduce TB transmission in the community.	Ther is no affect to community but it is only disturb people to take medicine when they are doing business. Sometime it is our burden because we try to increase screening, normally we stay at hospital	There is a good cooperation with community people. It seems no to have a good cooperation with villgae health volunteer(VHV) because in Phnom Penh, it is difficult to find VHV. We need to ask volunteer related to patient drop out the medicine. There is not well relationship because I only communicate with chief of village who are our network agency in Angka (organization).	We help to motivate people such as poor community they did not understand they are less likely to participate. Go to screen people who are risk to TB.	When we screen TB at the community, when the result come, he bring patient from community to meet us at hospital. Then we explained patients again.	To solve the problem of moving house , we give the medicine to patients and take their phone number.	Need to increase number of staff 2 to 3 person staff to go to community. Because I showed the staff at community is very active to go to community to transport the sputum and follow patient who drop out. Motivation volunteers especially chief of community, women representative.	To get a good cooperation with VHV we need to support them some incentives. So we know our people when there is no benefit they don’t want to participate.
9	IDI-Health care worker	TB staff	Sensok RH	M	28	Secondary Nuse	4	start work in 2007 as floating staff and fully staff in 2009 TB reporter in monthly to Hope center and OD and quarterly to CENAT, go to village for hope project ACF to collect sputum and it depend the availability of patient. And provide health education on TB and one session had 25-20 participants after that we reduce to 12 persons to avoid space of each health education session to another and i…	received asistant lab training with supported from HOPE just one time join meeting at the beginning of the project every quarter with HOPE I knew through my vice chief and Bong San.	meeting 2 time per week. relationship with volunteer is good no problem because every meeting we provide incentive for them As sputum now not difficult He was transported from community to Hope at HOPE X-ray Lung when cough with bleeding and sputum didn't find positive... If not help provide information sometimes our volunteers need help. all my volunteers I told them on how to collect and use sp…	But just in the last few months time it less education so our finding also decreased accordingly. Dirung we provided education 2 times per week we found many suapected cases. Not all supected case were positive but they afraid they come. We used to meet some patients ... we found TB However, we still insist him begged him to come to treatment but he thought he no TB. but few people when we asked …		.... we facilitate and call their children and relative to listen us. requested relative to help" aunt yourself help him saying to him if he is not treated the disease can pass to the eldest anymore and, as you yourself are working to feed children learn and you make yourself sick. asked their children to keep saying forced to him in swallowing drug. for the poor we provide rice and cooked fish t…		through HOPE we educate patients and they undertand more. At first the JICA support focus only for the patient who ages over 54 years old but HOPE project is good it included all ages. currently young who age frrom 17-18 if we ask they can understood from active TB reach 60 to 70%. previous no health education in the community like this.But when we open the program to educate so they sat listenin…	no problem no workload because I do specimen slide at the end of finished other work. No bad thing to me but it help in reduce TB case in our community…even I did specimen slide but HOPE provide incentive for us for coffeebreak or snack that is one part of my income		got montly meeting with us ...increase health education to make them understand more and they can help each other. ...this form facilitate the patient in getting the service… during JICA support vlunteer get 2000 Riels in collecting one sputum. volunteer help to collect sputum from patient sometimes they write referal letter and send the patient to us. encourage patient to come and meet us. Volun…	provide incentive to the patient like milk powder for patient who can't eat or soap for people who join the health education meeting	provide incentive to the patient like milk powder for patient who can't eat or soap for people who join the health education meeting	provide health education err during that we gave them one package of soap and one detergent package ….2 times/ week provide incentive to the patient like milk powder for patient who can't eat or soap for people who join the health education meeting regular meeting in the village 2 times per week keep do like this is good. provide incentive to health staff and volunteer.	have enough equipment even mask drug alcohool no lack HOPE always supply.
10	IDI-SOD	TB staff	Meanchey RH	M	37	MD	0.3	MD since 2002 nearly 10 years before I worked at HC when I moved to work at OD 2013 collect data on TB from HCs and RH and compile it and send to CENAT quartely. provide treatment to patients at HC…follow-up to HCs ...Conduct quarterly meeting…with support from FHI360 Work with HOPE for ACF for follow-up	Before start the project at join the meeting at HOPE Join annual review at IFL institute	Go down downto educate people in community explain such health suppose that cough more days some reject to go to Peet this spread the disease to his children so. ...When volunteer told us if there is a patient denied to take drug we went down to explained to them...	Drug Supply is not enough sometimes is run out thus I need to brorrow from one HC to give to another HC such as Stung Meanchey HC. The drug supply is not on time… No workload but before we have many free time but now we are busy with the patients but we happy some patient dropped out the treatment such as Russei village in Sangkat Stung Meanchey. He was not taking his drug and he said that taking…		Drug Supply is not enough sometimes is run out thus I need to brorrow from one HC to give to another HC such as Stung Meanchey HC……………… ….We contact CENAT but CENAT did not like that give more just given some then we can solve in short time. Deal with each other because some patient brought drugs but he didn't swallow not drink. ...When volunteer told us if there is a patient denied to take drug …		Due to HOPE Hospital project they go to the villages to find the case that why many patients come, increase patients let to run out of drug… Nothing difficult easy because it really helped poor patients to come to HC for sputum testing. Before the project start few TB patients come to HC but currently many, because that time really no one to push him from home. thus people have more knowledge abo…		...working with FHI 360 is support for private service…which collect sputum from drug store, private clinic ….collaboration with hope is ok. No problem	Drug Supply is not enough sometimes is run out thus I need to brorrow from one HC to give to another HC such as Stung Meanchey HC to make sure the patients had drug to take. ...When volunteer told us if there is a patient denied to take drug we went down to explained to them...this need HC staff to came together with volunteer to explained to patient to persuade them to take drug...because patien…	meeting with community. ....solved problem by went down to his house both our our health staff and the TB Reach...TB Reach brought us and we help to advise him anyway on consequences not taking drug and could transmitted to his wife then he was concerned on that then he committed to take it...	....solved problem by went down to his house both our our health staff and the TB Reach...TB Reach brought us and we help to advise him anyway on consequences not taking drug and could transmitted to his wife then he was concerned on that then he committed to take it...	keep the project moving on and continue support it. Want project to continue for long to collect the remaining patients for get treatment ...sure because for instance if we stopped the project early sometimes if we find patients who has TB prevalence not enough still missing somewhere then he will transmit tp other if the project stay long it can help in collecting all TB for treatment to prevent…	should focus on children also because so far we concentrate on adult. Should focus at all age.
11	IDI-Health care worker	TB staff	Khmuonh HC	M	26	Nurse floating staff	0.8	nearly one year work with TB work around 7-8 months for assist in sending smear to OD, RH, we just did specimence by putting in specimen slide. Do register and other documents. Has note book for regist suspected patient and for 4-5 days that we bring that book to OD. it means send and recieve the information	Used to join training at CENAT, HOPE related to TB finding, AFC, drug resistant 2 times	communicate with volunteer by phone or with patient by phone and went to meet directly. According to availability of the patients sometimes we communicate everyday. Volunteer help us to find the case. Sometime we need to walk around to find the case.	the training course is short thus it is difficult for us to bring for implementation. In addition, I'm new. no problem but when we provide treatment at house it 's difficult for us also.		when patient need treatment at home we collaborate with ASA organization to provide the drug also. ASAA help us to provide treatment to patient DOT's community. Some patients didn't understand the disease. ...Define or set the time clearly to avoid douplicate work or run out of time...need to allocated time to help each other... some patient live far from HC the ransportation is the problem for t…		can reach the community because we provide drug at home. Project is good for ACF especially for TB in community to find early and provide early treatment because most patient come to HC unless their condition was severe or worse. If have project we can help in identify the case early by collect sputum for test if positive we provide treatment and the patient status still strong, if we let them un…			We have to explain him to eat drugs and we explain the use of him…and we told him that the consequence is a little upset, but if seriously upset please meet us. And askes him to take regularly every 6 months. All of these information is enough for them to be ready to take drug....We have advised him to understand the way of protection do not let it transfer to other especially family memebers. ex…	We have to explain him to eat drugs and we explain the use of him…and we told him that the consequence is a little upset, but if seriously upset please meet us. And askes him to take regularly every 6 months. All of these information is enough for them to be ready to take drug....We have advised him to understand the way of protection do not let it transfer to other especially family memebers. ex…	keep continue the project to bring patient to HC and to help in exploring the patients in community. Sometimes we can not yet see all our community there are many newcomers.	the training course is short thus it is difficult for us to bring for implementation. In addition, I'm new. Thus need more training it's good to implement especially for finding. Should have training course on ACF more keep continue the project to bring patient to HC and to help in exploring the patients in community. Sometimes we can not yet see all our community there are many newcomers.					`
12	IDI_Labtech_SOD	Lab technician	Meanchey RH	M	31	Primary Nuse	5	since 2008 look at specimen slide which HCs sent to us. And do specimen in hospital	Trainign at HOPE on lab 2 weeks, 3 times ( on how to put specimen on specimen slide, connection specimen collect sputum, maitan quality how to exam different from x-ray. Lab Technical training. The training is enough for me to work with TB in 2 years.	Related to TB reach sometimes they brought specimen slide which put the specimen but mixing saliva made me difficult to look or do it not smoothly thus need help from Lak to help in control it sometimes specimen slide can't write by pencil on because that specimen slide for malaria specimen but we lack it we used it that why we difficult to see specimen. I wrote code number and specimen slide num…	Related to TB reach sometimes they brought specimen slide which put the specimen but mixing saliva made me difficult to look or do it not smoothly thus need help from Lak to help in control it sometimes specimen slide can't write by pencil on because that specimen slide for malaria specimen but we lack it we used it that why we difficult to see specimen. lack of registration book at HCs follow-up…		when lack of specime slide HC used the specimen slide for malaria I requested to CENAT but they said They didn't have it. I requested during each meeting. lack of registration book at HCs when I request to Lak to ask for help I went to CENAT to requested it from TB care now I took registration book in year 2008 and put 2013 until now I didn't get it because CENAT didn't have also it run out. I re…		Good relationship with Lak when we lack something we contact Lak. Lak always go down to follow-up our work meeting at HC, guidance on something asking for patient's health the project is good because some patient stay at home they lack of transportaton or lack of ability to go to hospital thus we can communicate with volunteer to find TB case at home it's good which can contribute in reduce TB di…	no problem no workload because when do specimen slide I have one more lab person help me No bad thing to me but it help in reduce TB case in our community in addition the case is not much like in the years of Medicine sans fontiere one day 20-30 patient but they stope for 2-3 years already and HOPE 4-5 sometimes 4-10 persons.	no	it's difficult for them to go to hospital or HC to take drug infront of us because they complained that I don't have any money to come here no trasportation my house is far, I work far from here how I can come to take drug please help me I don't have any money even food, so Nakkrou give him/her 2-3 days drug to keep in taking everyday just provide in kind because they look poor and difficult some…	Support transportaion to the patients who old age, poor people. Go to villages and provide health education on the signs and symptoms. Expanded the project to other villages like HC Kbal Kosh, Prek Eng need to explore it also because I saw only 2-3HCs had ACF.	in the village need to have volunteer if the patient are poor lack of transport or elderly age 70-80 they can't come need volunter to bring drug to distribute to each patient at home and ask them to take drug every morning and look on them do they take or not some forgot some throw away.	need to expand to other villages like HC Kbal Kosh, Prek Eng need to explore it also because I saw only 2-3HCs had ACF. Lab supply specimens slide, egister book. Need to continue the project. Need training to Lab and volunteer, HC. Need to have TB volunteers in each village.
13	IDI-OD supervisor	Chief of HC	Chak Angre Krom	Male	46	Doctor	15	I work at depatment of health, I respone for TB and leprosy for 15 years. I am a president in charge of TB and OPD. Oh! One more for organization for me to work as a conseler of HIV patient and manage two Sangkat ( OD Chak Ang re Krom and Chak Angre Le)	Training a lot at CENAT,it very full from training.The OD thinks that I am a person who aware of TB.he never go to train at HOPE but my staff who work at Lab went to train at HOPE so often.after got training he known about how to use a drug, to write a regester and how to smear	Dr known positive. Maybe around 3days or1 week, a result arrived HC and we filled in the regester. We commute to patient to come, sometime he come by himself,sometime patient was found by TB Reach.	yes, what I most common meet is OD ask me for a result abit late,we strated TB by message. However, we go to community and make a concil meeting heath center with commission management of health center and chief of village and we arrived home to meet her/him and tell she/he to come to hospital but she/he didn't care.The pateint around 20% no default but they want to default.- people at community …	patients arrived hospital but sometimes we just Message to him to start to treate, but the deadline of report coming we send a report to OD, those are not yet have a resuts of blood and smear.he always ask me why not to fill a result, I can't fill because a result not yet get from HOPE.	Now we solve it by Rany( TB worker) she Message to me or call me, this patient is positive and have to treate, but a result not yet get. it is slow and wait, but we start to treat. We write a report on the card, we not fill the code of Lab.	His/her family have only elder woman and she can't walk to hospital to took a drug everyday so we provide drug to him/her for 5 days or 1 week. After 1 week he/she come to hospital, but we have Cdots we can provide drug to him/her for 10 to 1month.	Since we cooperate with TB Reach the number of treatment are in crease 1 to 4. Generally we treated 1 month around 3 to 4 is to many, but we start cooperate immediately in first month and second month we increase around 20 patients.TB Reach arrived to pagoda where crowed place, to community he/she got a lot sputum and got more positive. Get appreciate from the chief of village,and he admire we ha…	No problems, TB Reach is too active to screen at home.	Communicate between Dr and TB Reach,sometines is good and sometimes is bad due to when he/she have problems, she didn't ask me. Oh! If he/she have problems, he/she ask me, I give an advice to them and follow me.sometimes TB Reach cooperate to help to write a treatment card when I busy meeting.I met TB Reach 3times/week.TB Reach contact phone to him to ask me....how to treat many patient in a veit…	Before, he/she started TB treatment, we started to explian about this treatment is cooperated with HOPE, he cooperate with us and they monitor uncle at home. Provide drug at home Due to we can't do ambulatory dots so we should have a Cdots we can get more success because most patient are busy at work so can't come to take drug at hospital.some patients complain the duration of treatment so long b…	The most important of HC or TB Reach is education about transmission a disease to another people. After he/she took drug at HC we told him/her if he/she gathered wear a mass.To tell the TB Reach if patient have side effect of drug, please take he/she to meet me.	Most of them try to default but we give a Dots and we have TB Reach or me to cooperate together to meet him/her.I told TB Reach if met this problem at Cdots or ambulatery dots please took patient to meet me to give a drug, if he/she get rash we'll give drug to solve it or if patient was tired we insert IV line for him/her.- beside to give drug to solve side effect, we encourage by give rice,food,…	Want to continuse to cooperate with TB Reach, if not contineus the PTB+ will outbreak again	My suggestion is the VHV that Cdots come to meet together to discuss.The Cdots no enough knowledege.When she/he come to take drug, she/he should meet me to discuss and exchange an idea 1time/week or 1time/2weeks.we lack of TB card so if HOPE have it,I'll ask from there. I need two staff more is enough. One for collect smear and one for reading smear.-
14	IDI Health care worker	Health staff	HC Nirouth	Male	54	Lokro studied grade 4	7	Lokro at Labor and work at MESONG FRANCE SE( France language) Lokro worked there so long time and then Lokro change to work at govement center Lokro work at Menchey as a Labor in1996. Lokro worked at Labor for afew month afew years.At Nirouth no perminent staff so Lokro Chhoun Mao have meeting and I voluntter to Nirouth so I work at TB and general medicine.He said we work at HC so we have to know…	go to HOPE to training how to do smear for 1 course and meeting for 2 times, it is sample for me because Lokro have had done.I used to do it.it is not enough knowledge If Lokro wants to meeting or training that different from this.	No difficulty,Lokro go to direct to community and make announcement information of CENAT. Lokro can do smear, stain, read smear by Microscope, read pus, urine microscope and cytology, gram stain,cosultation of TB patient	Difficulty,sometimes he/she careless and sometimes he/she didn't come to hospital.-go house by house sometime is difficult due to walk in a mud, The first things, didn't meet patient.second, we enter a house sometimes we afraid a dog bite. Lokro put other order number and Hope put a different order number. After that Lokro told he/she how to write number in logbook, but TB worker at HOPE have a c…	people in community are poor knowledge unless we explain he/she..even to take drug,I give he/she take 3 tablets/day but she/he take in the morning 1 and ahalf and evening 1 and a half so isn't good standard.	I try to finish my before I go home. Didn't want the patient bring a sputum to hospital and we not do smear isn't good quality when we kept it so long time. I stain and dry the smear and bring it to read, after ready I go to work other place. if both place are busy, but I'm responsible in TB. We explain him/her, I read smear it has TB and TB is not a genetic disease. TB transmite by cough and sne…	when I have meeting at CENAT, a patient bring sputum to hospital but after I finish I comeback to HC to do smear and then I go home. I don't want to get obstacle my work even so I work in govement.	We work in a govement at CENAT but didn't go to a narrow place, Hope, they arrived in the narrow place. Usaully I work in a govement they not strenuous action to find patient. It is different from this point.get benefit for he/she to get cure,not transmited to other people	No harmful for my community. It help to reduce TB in my village.	Hope cooperate with Lokro no problems because we work together. If smear negative, we refer patient to do CXR. In the past my area the CENAT they have a programe to take a patient to hospital. No problems with Hope,they go to community go education. If I have problems I'll ask he/she and when they have problems they'll ask me too. we meet TBW everyday.TB worker after visit patient they always tel…	Lokro find a positive Lokro go to find an address to find a patient.we go to community we explain and education patient.sometime he/she tell to other people if having cough more than 21days of >3 weeks hurry up to go to HC.sometimes Lokro go to visit when patient has side effect of drug. visit 1 or 2 times/month to ask side effect of drug and weight of patient. when we go to community we encourag…	sometimes on Sartuday and Sunday Lokro provide drug to take at home, however he/she can't come to take at hospital, patient ask a grand child or Motor dub to bring he/she to hospital.Some patient live far from hospital so Lokro provide he/she for 1week.	If we go to visiting patient we try to encourage him/her. Tell patient to endure for 1 or 2 months. Some patient get better after 1month. We try to push he/she to endure or crush it. To tell patient to endure and explain he/she to make them scare. If not take regularly, It'll become resistant with drug, If we take regularly it cost only 100$, but If you become a drug resistant, it'll cost 10000$.…	I often to give advice to his/her because we work at community we should strenuous action. Attention with work if this area finish, we should go to other place,	to add more how to do slide and stain to read microscope because now they have other microscope to read.now we have it but I don't know how to use it.When we go to screen people in community Lokro ask to have a T shirt or gift. If Hope go to screen TB in community I want to go with them but if we go, we go in the evenig around 2 to 5 oclock and then comebac, but if has insentive it's good. If Hop…
15	IDI Health care worker	TB staff	RH Pochentong	Male	54	Doctor	30	Since 1985 for long time in TB. position,the first is vice of hopital and charge of TB	yes, we have been training with Hope center and known well from each other. We get in formation such as first, ask Dr at HC to start treatment, not delay. Second, give feedback from me about TB Reach who default, refuse to treatment. The topic that they trained early treatment, diagnose and reduce to transmited to other people. I thinks I get enough information from this training.	when the TB Reach found patient or transfer patient from Hope we give to ASA dots. I called TB Reach to show them and they say that it is difficult too. We try to help them but they did help themselves.		One father can feed 4 children, but 4 children can't feed 1 father.	But I always called TB worker to introduce in minority. I don't leave the problem no longer. Now we can solve it better than before. I can't work on it so he/she bring drug to give patient and give money or other things as I investigate them. For myself betweent doctor and a patient, what we want to give equiment, food, transportation or something that get from Hope to encourage patient. when pat…	We have been working for 10 to 20 years with TB and it is a rotine work.	Due to I evaluate that I have been to evaluate at other province If this project is going around the country as my work place that I have Cdots, monitoring, screening at community, the natiowide maybe no more TB in Cambodia, reduce transmission and reduce TB new case. He/she no need to pay money, not wast the time, and we go to screen at home, no need to bring a sample to hospital. Moreover, redu…	No harmful for my community.	Err in previouse it is not good and not smooth, but we try to cooperate together to make it smooth. Sometime it lack this and lack those, but we can solve it and work together. When we diagnose a patient we contact the patient immediately by phone or come to direct to hospital or bring patient to meet directly. Communicate become closely it make us to work well if not closely this programe is not…	patient get more knowledege when they come to hopsital. The patient not get enough information to starte treatmen. They just known free charge, Cdots, known duration to treat TB 6 months. Nowdays, we do education to the factory around 400 in pp but we has only 20 factory that known,	We try to explain,We taste with patient(pt) who known him/herself sick or not and ask the patient'' TB is a transmision disease or genetic dieased.'' It is good that the patient known that it is a transmission and treatment get cure 100% unless patient took drug regularly. Support food and transportation for poot patient	To resolve probloms to make him/her can go to work by called factory to train about screening a suspected TB, give Cdots by doctor at factory. Around 20 factory that have MOU together and didn't reduction salary's pt and give salary 100% in the first month and second month, they get 60% of salary. When they cure,they can come to work. Support food and ingredients for poor pt.We want NGO to advert…	TB Rech should strengthen the work that collaborate with me to routine work around the country,my area is good but the other is not good. It will outbreak TB again. If they have problems, they can call to ask me.	Sometimes I feel frustrated because I don’t have enough time to counsel patients but there is nothing I can do I just accept it = WHY not enough time?NL	I think I find it satisfying just by the idea of looking after the sick. My feelings have changed because I feel like I am part of the family of the patients.	We worked together for long time so I suggust to write an address correctly to the area that patient stay.For my suggestion. The first, all factory should respected the law. The second give a resource to encourage the pt to make him/her to come to treate and Hope center. If they can increase salary, it is good because my salary can't support my family.
16	IDI heath care worker	TB staff	RH Chhba Ampov	female	48	Nurse	20	I studied a short course of Laboratory for 3 weeks. I've been working with TB since 1993. I did a lot of works, I works as a doctor when a doctor busy. I consel the new pt come to collect sputum and wirte a request form, transfer sputum to Lab. I treat the pt when a doctor not here.If we have Chest xray from CENAT with translate that it said TB we'll treat follow it.If result from Lab smear+ we c…	I've been traning at Hope for 2 times. It advice the TB staff to collaborate with HC. We train the VHV to collect smear to HC. Moreover, they told us that in the past we diagnose TB by Microscope, but now if smear negative we can do xpert to detect TB. I think I get enough information from training.	when I have free time I go to village to call a pt who default to come to hopsital to treat or explain the pt to bring sample to hospital. Sometimes we write a phone's number to call contact pt. We worked with TBW( Rathana) he bring a pt from village to produce smear and treatment if smear +.TB worker(Rothana) help me If pt defualt or not yet bring the sputum. It isn't pefect but we can communica…	Pt wants to bring drug to take at home. Pt doesn't want to swollen drug at hospital. It is difficult because this month is flooding so pt difficult to take drug. Other things we didn't have enogh pt's file so we need to pay own money to copy. The pt didn't come to take drug and can't find a pt whey they miss.Sometime we run out of drug in a repository. We need to lend other HC due to new reposito…	nothing	Some pt can't walk or he/she can't come to take a drug or can't stay at hospital so I must to provide drug to take at home to avoid the pt to default. I want to meet VHV. I want to explain or train him/her about sign, symptom that can help them to explain to people at community and improve knowledege for pt that they bring to hospital to treat. When a superviser come to visit, I explain that we n…	nothing	Since The TB Rech project start, it is reduce my work load. The xpert can early detect TB, early treatement and increase the number of diagnosisof TB. This process is very good because we have VHV to find a lot of pt positive to come to treat TB. We have this project that we can reduce poverty, reduce TB in community and no transmite to other people. A lot of pt satisfy with this program. It is g…	No harmful for people in community such as we can screen TB, treat TB is good.	TB worker(Rothana) bring pt from community and I write the name pt's name and I give back to Rothana to bring sputum. The communicate with TB worker is good. They asked each other about pt. If pt's smear negative we refer to do CXR at Hope. After TB worker comeback from village they ask me or call to me ask about pt. I never meet VHV, I only meet TB worker( Rothana)	Sometimes pt poor knowledege so we'll try all the best to explain to pt smear+ because I think it is transmission to other people and explain about side effect of drug. I need TBW called the pt come to treat or monitor the pt who default and called pt come to treat and ask pt to provide the sputum. Try to accelerate smear result, don't be late or delay until a week because I afraid pt doesn't wan…	If we have ability to help him/her by support the money for he/she to come to take drug at hospital. We try to explain the pt to take a drug if didn't take it'll transmite to other poeple or grandchild. This disease is cure 100% if he/she take drug regularly.We try to explain pt if not explain the pt will default when get side effect of drug. I wants the TB worker frequency visit pt.	We aware the pt to take drug regularly until finish. To explain and tell pt to try to take a drug. I told pt to endure while taking drug and ask Dr to explain pt to take a drug. To ask a leader of village to help us and tell or awake pt to come to take drug and come to hospital because the chief of village is closely than us.	Avoiding for pt defaulter that wait for result so they'll go out and didn't want to treat. If we have ability to help poor pt by encourage such as money and food. Some pt are a rubbush collection so can't support he/sheself.	It is whatever you can do you will do to help the patient.It is a matter of understanding the situation, I accept it the way it is		For my idea I want to meet VHV. I suggust if we have update or new stategy, we should train or make a workshop to share knowledege to us. To increase salary for me, training very often at least 1month and take me to outgoing,
17	IDI Health care worker	TB staff	HC Prey Veng	Male	55	Nurse	20	I've been working with TB for 20 years. I register pt to come to collect sputum, I read smear, do smear, and bring slide to OD Lab. I manage the file, prepare a file to treat patient.	I've been traning at Hope only one time about how to do smear. This training is not enough for me because while I'm working in monority and it has not been good all of work.	TB Reach bring sputum from community to HC and I do smear and read smear but sometime they bring to Hope to read. I meet TB worker everyday and they bring sputum to HC everyday too. If result smear + we received by phone that we need to treat the pt. It is not effect my work because my routine work.	Patient that refer from other place who ask to privide drug for 1 or 2 months to take at home because he/she is factory worker or elderly person can't to pick up drug at hospital. Some patient, we treat them completely 6 months but they want to ask drug extra 2 months to take. The HC run out of drug if we provide drug at home for 1 or 2 months due to we not treat only people in the area,but we tr…	They bring a saliva to the HC so it is difficult.	After we do smear and we transfer slide by myself or send it by other staff that her house along this way to Lab. We want to have workshop or training about how to do smear and explain people in community known about sign/symptom suspected TB and If we suspect where we can refer. Some pt refer from Hope, there are all disgnose EPTB so they ask me to provide drug 2 months more because after they t…	I told them to ask drug from Hope, if they agree I'll give you.If we provide drug to treat cat I but we give drug cat II so we lack of drug so we write in the TB card as cat II.	For my idea, I think about screening of TB Reach is very good. We are good in cooperated each other. The first thing, TB Reach bring sputum to HC so we or pt no need to bring to HC. TB Reach go straight to collect at home and bring to the Lab without lose of smear cups. The pt known about TB suspect more than before. Increasing diagnosis of TB than before.	No harmful it is good for community	Before project started we known information from chief of HC. He told that we collaborated with TB Reach	explain people in community known about sign/symptom suspected TB. I try explain a patient and relative's pt about side effect of drug before they get treatment.	We explain about TB isn't cure if we not treat. We tell TBW or we try to explain the pt before they take TB med about side effect of drug.	If patient can't come to take drug at hospital such as elderly, factory worker I provide drug to take at home for 1 or 2 weeks.	nothing			I want Hope to provide equipment such as slide, mask and alcol are enough.
18	IDI Health care worker	TB staff	HC Doun Penh	Male	50	Doctor	11	I've been working with TB since 2002. my roles, the first, exam pt that suspect TB and screen TB.the sencond, treatment TB include refer in and refer out. The third, if pt didn't come to take drug, I go to find pt.	Yes I trained. After cooperated with Hope, they called me to meeting so often so we get a lot of knowledege from them. I think I work at TB isn't enough however I trained at Hope because the work is so complex.	We share experience each other. In case we suspect TB, TB relapse how we monitor. Monitor pt taking drug, who control smear, who not control, who not to take drug.	It has a lot of problems. The first things, side effect of drug while he/she taking drug such as get rash, nausia or vomiting, tired, difficult to swell. Especially in elderly pt. The second things, pt who has over weight so they take a lot of tablets and they more side effect. The thrid things, the HIV pt has TB. it's very difficult because they need to take HIV drug and TB medicine so it increa…	nothing	If pt get nausia or vomiting we write a description to buy drug to release it. We try to explain about transmission of TB. I've been train at Hope and I get knowledege from it so all the problems that I meet I always solve it.	nothing	Since we start cooperated with Hope, there was more progress in TB suspect, how to treat TB med. After we collaperated with Hope, especially we have 2 TB worker that send from Hope, they go to community to educate people to know about TB . For me, it improve my knowledege to know well about screening TB relapse, TB failure, refer out and refer in. He/she is breach of faith of our treatment. Some …	No harmful for my community. It have a lot of advantage for my village.	It has 2 TBW at my HC. They collaberate with me very active. TBW bring the pt from community come to hospitat to treat TB. When TBW go to community they call 4 or 10 family to education about how TB transmission,TB not a genetic disease, duration of cough that we suspected TB and after finish they have a small gift to give people who joint a education. People are aware and chief of village and pr…	I think TB pt get enough information before treatment. The pt who known duration of treatment TB, what to do, how many time to take drug per day,side effect of drug.	Before pt get treatment I explain him/her about side effect while taking drug. To tell him/her to know when we start to take drug the skin become darker, urine become red color as color of drug, mild itching hole body and sometime get fever and headache. While we taking TB med I'm not allow to take other drug such as traditional drug or other drug if he/she want to take please wait until 4 to 5 h…	If the pt over weight, they have to take more tablets so he/she get more side effect but I write description to buy Vitamine and B6. If pt cough with sputum we give (Visevong) name of drug, If has rash we give (Allergy) name of drug.	nothing			This project is good. I work at HC but my work as OD It mean workload. TBW works stricty than me so sometiome I take his modeled.The work that I do today is enough. Please don't increase the work more than this. I Hope can give extra money for me I assure to help all the work. Money that Hope give me small amount, one slide just only 5 cent isn't enough for me to drive motor from OD to Lab.
19	IDI-Health care worker	TB staff	Chrouy Changvar	M	49	Primary Nuse	13	Since 2000 reponsible for lab, , make smear and do EPI,	1 course on make smear	participate in HOPE project HOPE went down to provide health education on sign of TB to community I accompany also.	During participate with HOPE project i face with one problem is delay incentive since January 2013. now one quarter I didn't get it. No problem because if have any problem I inform one person from HOPE if I can't do I send to HOPE another difficult is our drug for TB in the last few years is not effective in treatment not cure. When finish treatment if we check we see the bacteria still there why…	currently we provide 6 months treatment previously 8 months treatment but at that time we the disease is cured no TB in specimen now we still saw TB in specimen for some patients.	If there has any problem I send to HOPE big issue is that some patient didn't take drug and some got side effect from drug then we provide recommendation if there has fever we provide Paracetamol if tired we provide medicine for fatigue if the patient has any problem in stomach we let them has the drug for stomach first and follow by TB drug not so serious my staff will help me . First, lack of l…		the project is good went down in to communty villagers support that why Chrouy Chanva HC become model Crouy Chanva commuity, model community for elderly who ages from 55 years old. The project is go down to community that why currenlty people understand more Nakrou around 90-95% when even they have little cough they come to HC due to HOPE went down to provide education and training on signs of TB…		we provide recommendation. The relationship between TB reach of HOPE with HC, HOPE, volunteer, and community were good. And good also with authority. I meet with TB reach 4 times per month. We went to village frequently around 7-8 times per month	HOPE take samples and provide result at least 5 days around 1 week and when we have 7-8 samples we send to HOPE that why the result will get in one week first tell him/he about consequence of drug before they decided to get treatment and tell on how to take drug e.g. tired. We tell rhem the duration of taking drug. beforw 8-9 months but currently 6 months. We advice them to keep patient in taking…		...patient take drug regulary if patient difficult to take 3 tablets at one time together they can take 1 tablet follow by 1 and 1 but interval not long time. If the patient house is far like one patient stay at Bakheng around 10 km from Chrouy Changvar HC thus we and HOPE brought drug to give to him/her at home because we don't want him/her to spend money for transport. when patient run out drug…	should have more training on lab for 5 days should provide incentive to 2 persons per HC. Have training for new statf TB reach need to go down frequently to community and frequently provide education in village one time a week and should have something to provide to him/her as incentive to encourage hin/her such soap when go not thing is difficult. Should provide incentive to TB reach to encourag…
20	IDI-Health care worker	TB staff	Teuk Thlar	M	55	Secondary Nuse	9	Since 2004 I have worked for TB and consultation especially for patients who suspected TB or cough is my duty to check before I was responsible drug that why my HC has investigate the TB case thus TB incidence had highest rates across the Sen Sok OD in the past 15-16 patients who registered per month. I made smear helped to bring patients to do x-ray at OD because we had CENAT car to bring patien…	attended one workshop at Institute of Foreign Languages organized by HOPE related to TB around 5-6 months ago.	first Lorkou Cheng come to communicate with and asking for collaboration only one time then I report it to my director.Then I said it's ok to cooperate with but we do not know what they want and do not know yet what they do but I requested that don't give me to do report I'm very boring! .... Laugh. it means I penetrated the information at the first time i said if only exam and treat tuberculosis…	At the begining we and TB Reach didn't work together smoothly we have any difficult problem due to we didn't understand each other Reach just give the letter to patient and send the patient to me (HC) but didn't call to contact me first then after that I asked TB reach to come and discuss together to solve issue. at that time before solving the problem I said to patient who give you the letter yo…	At the begining we and TB Reach didn't work together smoothly we have any difficult problem due to we didn't understand each other Reach just give the letter to patient and send the patient to me (HC) but didn't call to contact me first then after that I asked TB reach to come and discuss together to solve issue. at that time before solving the problem I said to patient who give you the letter yo…	At the begining we and TB Reach didn't work together smoothly we have any difficult problem due to we didn't understand each other Reach just give the letter to patient and send the patient to me (HC) but didn't call to contact me first then after that I asked TB reach to come and discuss together to solve issue. at that time before solving the problem I said to patient who give you the letter yo…	At the begining patients complained to me that Peet (TB Reach) brought cup and put the cup infront of their house thus they didn't know how to collect the sputum to put in cup. After that I discussed with TB Reach directly. Today if they find patient they brough and accompany to HC by themselves. Thus Mr. Cheng and Chet came and would like to give me a phone for easy to communicate because he don…	I thanks for the project if we didn't have it and depended only on government we can't get success. Yes a lot, I saw the first err from his new research brings many people they admired, and they thank and he will also remind I would recommend urging neighbors who cough pulsing them to tell Lorkrou or me we will take all of sputum for analysis want any way! currently we don't know why they prefer …	even work with TB is risk to my health but I still work and happy to work with because I used to have my brother who died due to bleeding that why I want to save other life also even the incentive just more than 20,000 Riels. I want the program to be success.	I collaborate with ASA with HOPE we help each other I also collaborate with TB reach all the times if we have any problem we solve together we discuss together to get solution. I'm not proud myself or appriciate myself err Reach or ASA when they come I always welcome like days the visit of 10 delegates from Thailand came to ask our experience we prepared very beautiful to him, and they said good!…	some patients when we make the appointment in the morning to come and collect drug but they come in the afternoon some come in the morning but in late time may be around 10-11ham some days I went out to take breakfast and they come didn't see me and they said I didn't come they said I came since the morning but didn't see Peet then I said you came late next time please come early in the morning n…	some patients wish to finish the treatment because of the side effect of drug e.g. sometimes when they TB drug for 3 days after that he/she got diarrhea but he / she didn't know what she/he ate that cause diarrhea and she/he said because of TB drug. Lorkrou gave drug to me now made me diarrhea. Actually he/she ate something Indeed he ate to verify of soups like Tek Prahok he bullied himself you t…	some patients wish to finish the treatment because of the side effect of drug e.g. sometimes when they TB drug for 3 days after that he/she got diarrhea but he / she didn't know what she/he ate that cause diarrhea and she/he said because of TB drug. Lorkrou gave drug to me now made me diarrhea. Actually he/she ate something Indeed he ate to verify of soups like Tek Prahok he bullied himself you t…	One week I want to meet TB reach one time to disccuss the issue in the village why there is no patient come to HC? I said if there had suspected patient I let TB reah to go down to the village to patient home. Should have HC staff to go down with TB reach because if TB reach go alone make the people in the village don't trusth and wonder who are they? where they come from? if have HC when they as…
21	IDI Health care worker	TB staff	HC Pong Toek	Male	43	Doctor	13	I've been working and traingat TB since 2000. I respone to screening TB, treating TB and education about TB. I used to participate the ACF with two NGO at West of Kan Doung Kor.	When this project started we used to meeting and training at Hope center. We participate 2 times related to publish program 1 and program 2 about technical of cooperated with Hope and with government staff. The first information to show about the auto detection and high quality to dectect germ(xpert) more than normaly exam(microscopic exam). second, we have of TB worker to cooperate with HC and t…	When the patient come to meet me. I wirte the name, address, and phone's number and then I provide a cup to produce sputum.I collected the sputum and refer the sputum to Hope or ASA. We can refer patient to do chest X ray to screen TB too.	I met the problems during collect the sputum. It's not good quality of sputum and we don't have a method to collect sputum for patient dry cough for long time. The patient didn't follow appoitment due to he/she difficult to come to hospital so it affect the time that we needed to do smear. It related to economic that affect the communicte, education and monitor the pt. The officials got a little …	He/she have to pay transportation to to hospital but isn't campartable with income of him/her that he/she got only 1 $ per day. We went to community 2 times per month, 1 semester every 3 times per month. We worked a lot but we receive money a little bit.	We try to undrstand about other programs that we work on. Who get advantage from this project. What we get advantage from this project? After we education people a lot about TB. When they cough they come to TB clinic to visit Dr so I exam he/she. We education by TV, radio, VHV, Dr volenteer and I go to community regularly educate too.	People know when they cough they suspect TB so they come to HC to mee Dr.	It's good that we receive screening that we can acceptable with Hope where we have Xpert system. They have good plain to go to screen and collect sputum at home so we can give a good chance for patient that he/she can't come to screen at hospital. For ACF is good screening and we get the treatment TB at West OD get good result and number of TB reduce. After we have diagnose with xpert we can incr…	It is no harmful to affect the community or other people.	We communicate with TB worker everyday and I always asked about how many patien that TB worker found, but with the people in community wasn't good because we didn't meet them so often.	We try to education patient and people at community to know about TB. However we education small amount of people but we should try.	we try to explain patient that however he/she fat and has only cough but we has contact with TB patient so TB can destroy his/her lungs and then it can make he/she cough with blood so he/she should come to treat TB. We try to communicate closely with them and gave some advice to come to treat TB.	Training fo Dr and HC staff we've already done so before we gave a drug to patient we always explain and consel about side effect of drug, a problem that we didn't take drug regularly,and duration of TB treatment. We always gave enough information to patient befor started treatment.		We have to meeting and discuss about the area that we want to screeing and education or advertize about screening and education about TB. We should feedback the result of number of screeing and number of people that lived this area. We should cooperated with HC staff and authority to make them interested with health education about TB. If we want to get good screening we should education people t…
22	IDI Health care worker	TB staff	Steung Menchey HC	Male	46	Nurse	17	I've been working at TB for 17 years. After I graduated I worked at Lab and then I responed of TB at Steung Menchey. Now I am a chief of TB department at HC Steng Menchey. I work a lot such as injection drug, did smear, treatment TB, consultation patient and rigister patient that come to consult. I respone two Sangkat Beung Tompon and Steung Menchey.	I trained a short course of Lab for 1 week and TB treatment for 1 week too. I trained all of short course around 10 years. I were meeting with Hope and they told about information how to cooperated, how to work with Hope and I met them 2 times before the project started. Hope called me trained about how to prepare smear and did smear.	When patient come to hospital to produce sputum and I rigister in logbook, I prepare the smear and read smer. I treat patient of TB reach and monitor patient if they miss follow up I contat TB worker to find patient.	TB worker of TB Reach didn't understand about work because he is new staff no experience but now he did it well. The patient poor so he/she difficult to come to hospital, no transport to come, and sometimes patient forget. The TB worker not strict with patient. Somes patient need to inject the drug but no HC near his/her house. we need to monitor patient everyday about injection drug, sometimes n…	She said"em if he/she no possiblity to come to hospital wiat I resolved it for he/lshe … the hospital near there." Patient called to ask about result. We gave only 50000 riel and they have to do a lot of work so if they drive motor dub, it can get more then this.	If we lack drug, we'll lend Dr Smey. If can't lend from him I take money from HC and own money to buy for patient. TB Reach encourga patient by to hiss to them to screen TB. Sometimes I told lie patient that please wait result because we need to grow the bacteria so it take to long.	I ask TB work to buy drug for patient. I told lie them that we took his/her sputum to do xpert at Janpanes so it take too long. We want to make sure for you. If he/she do it by his/herself, he/she need to pay around 20 or 30$ but we pay for his/her so please wait result.	I do smear and get bounous 2000 riel per smear. I didn't have possibilty and no money to collect sputum and community but TB Reach can do it well and screen house by house. TB Reach reduce my work and accelerating my work too. After we have this project, people increase knowledege and he/she to tell to other people or relative about TB and people come to collect sputum more than 90%. This project…	it is no affect of community but arbitration of goverment praise us.	I worked with TB Reach and If TB Recah found patient and bring it to me to treat. We communicte closely wih TB Reach and empathy each other. When I have obstucle I called ask Dr Cheng to help me. I've cooperated with VHV, other authority and police in their institutions before TB Reach arrived here. we always contact by phone. when TB worker, who has problems they called to ask me. sometimes when…	we go to give advice to patient, to encourage them by giving milk and told them bong eng have to come to hopsital if he/she can't come, we can do Cdots by TB Reach. TB work should circumstances with patient what they want or needed. Some people we didn't suspect TB but they want to collect sputum so sometime we do for them and told lie them no TB. Patient that we found most of them are ready to c…	we try explain him/her that we try to find TB and treat TB without pay money.	I said trusely if Hope can help them by give rice and food support and encourage them during TB treatment and until finsih treatment. If we can give money it better. They didn't worry to find money during they took medicine and try to complete treatment.	nothing	If we can give more money for VHV to encourage them to hard work and good cooperated with us. We should have drug to inject at centre OD for patient to treat cat II because if not the patient need to travel so far from his/her house so they didn't want to get treatment. VHV, TB worker, and HC staff should training every year because they always update so they should konw about this. I suggest tha…
					44.5		10
