# Supplementary material for: Challenges from Tuberculosis Diagnosis to Care in Community-Based Active Case Finding among the Urban Poor in Cambodia: A Mixed-Methods Study
Source: PLoS One. 2015 Jul 29;10(7):e0130179. doi: 10.1371/journal.pone.0130179 (PMC4519312; doi:10.1371/journal.pone.0130179)
Supplement: S2 File — (XLS) [file pone.0130179.s002.xls]

## Sheet: FGD-ACF VHSG
	TB workers/ Village health volunteers
Group Composition	Role and responsibility of VHSG in ACF	Advantage of ACF	Attitude and Knowledge on TB screening	What was/is liked most of the experiences?	Opinion on community knowledge on ACF	Met obstacle during ACF implementation?	Example	Cooperation with others services	Aspect for future ACF	Others comments	Questions
M/F; specify TBW and VHV group; number; to look for age	question 1	at the end? Recommendations	question 2	experience on ACF (under question 2)	part of question 5	question 3
Group with VHVs at Pochentong HC (8 women )	Community home visit, looking for community people who have cough [ a participant # 2 < Ke asked me to go to screeen in the village, visit house by house and # 4< Enter all house untill completed> and reported to the agency to come and take sputum.[a participant # 7 < we.. we have a role to observe if if we suspect that has cough symptom long time then we reported to agency to call he/she to take…	All get benefit from this ACF, patients get cure, reduce poverty, community developed. whe we go home to home , people have symtomp can screen faster. There is no need to take long time to wait because they have our net work to facilitate At home, when people have cough and they have sputum container then prodcue sputum to examine. People like to cooperate to TB worker than VHVs. After getting cu…	VHVs have learned from this project way to diagnose and treat TB. Wearing mask to prevent TB, when go to meet patients, stay far from them or ask them wearing mask but it is friendly, or stand in the oppoiste flow of the wind. Tell TB worker about the community house where have people cough than bring the sputum container to them.	Feeling convenience to Communicate by phone to TB worker no charge money. TB woker always come to village. I know his/her phone number becaue he /she gave me, he come to ask for the health of people. It is easy to have TB worker, they know the place and can get TB service faster, no need to wait long time, they are our network so it is convenience.[#2< Sometime he accompanied pointed to the room …	People in the community understand more about the TB [All people Got to Pet to treat TB to avoid transmit to children & grand children]. People understand and care to prevent themselves from TB.[# 6, currently when they cough long time , they fea then go to see Pet>]	Difficult to communicate when there is no telephone card supported, Use own phone and no money When no telephone call it made a distance between TB worker and volunteers. Community people seem not to listen to me when TB workers come, they listened more. When we came to people house at first time , we talked alot but we got nothing. When we introduced that we come from HOPE center, people know we…	[ # <4 it is difficult when no meny for telephone> # 6< like me no telephone is hard to call. [# 3+2+8< Yes, first day I tough to return bome>, # 2< No meaning, people busy to play cards, yes Bong Aeh so why you came here, no meaning, like Srey enun told Bong, if they listened or not listned told what you want to told them then ask for the name , more we talked more than one day or half day but t…	Good cooperation with village people & local authority. Village leader is a local authority, VHV informed him before they go to community house.	Need to have chest X-Ray, if only sputum test is slow. Need to support telephone Continous this project.[#8,5 want to have it forever] Want to eliminate TB. Need some money to support in case necessary we used this money to help patients[# 8+5+6; Want to have time for VHV who are late, know other agency, need money , because we drive motor need to fill petrol in>]. I want to have refesher trainin…	When we can not find TB we want patients to take chest X-Ray. Want to support the general disease not only TB. VHVs though that community people did not go to seek care health center because health staff not so friendly, afraid to pay money, they did not to hear that they have TB, hereditaire, feeling ashame to other people.
Group with VHV at HC Pong Teuk(9 Women)	Community home visits, joint with TB workers #1 I go to house by house to ask who haves cough,if who have cough I'll call to Po Rin(TB worker) to come to collect sputum and I freqeuncy to visit and ask people at community who have disease.I go along with TB worker go to village. If no TB we'll send patients to do chest xray. In ACF, I told people in my village if have cough more than 1 week and s…	ACF increases and speeds up TB case detection. #1 during have ACF we can increase and early diagnosis of TB. # reduce transmission to other people.Home visits are convenient to villagers. People do not have to spend money to travel to the health centre to get screened for TB. #7 the advantage is reduce the number of TB pt cut down of money and person,who go to take care,but now when staff of Hope…	All# this project is very good. #7 we can ​learn from this project about symptom of TB and early dectect TB.	We apreciated the trainings by SHCH and the joit work with the TB worker. #6 the first when we started the project, The HC and Hope communictae with my village and call me to joint meeting and trained about TB for 3days. After that we went along with TB worker to community. We received cell phones so we could easily arrange to meet with the patient at a convenient time. #9 I go to meet pt at home…	no answers	People didn't understand about TB	#6 when we advertize about TB some people didn't understand but they didn't ask me. Need	VHV became the link between the community and the TB worker/Health centre. #7#8#9 some people cough more than one week, he/she come to contact with VHV to help to communicate with HC.
FGD, VHV group, 5M/4F, at ChakngRekrom HC	(F) Accompany Peet to look in the community if there has a patient. we can collaborate with Peet to visit him/her unless him/her has disease thus we need to collect his/ her sputum for testing. you take by yourself no with Peet. (M) active case finding since the first step is Peet request volunteer accompany him/her to visit people directly for distribute completed documents such as sputum cup ma…	And further visit on diet drugs home visit. For the poor,they thank you us because not spend money. ….A lot, can communicate with Peet at any time… ...benefit for the poor particularly poor that don't have ability to make money now due to the visited by organization HC provided campaign TB case finding and provide treatment without take the money, then he is happy and the other hand , as in my vi…	symptoms and get knowledge on TB sign and symptom... ... I know that patients cough more than 2 weeks, we can conclude that he has tuberculosis and the second we can realize that someone coughs cough and collect sputum for exam no TB are there two types TB Lokkrou ?...TB in the lungs and bone ...If he has a fever at night, sweat at night and cough more than 2 weeks for find the case... But in my …	Some experience we can advise people directly cough for how many days, suspected TB...To consult with Peet at the health center...We directly advise to people if they cough how many days and If suspects go to see Peet and TB treatment is free...know suspected TB cough 2 weeks... Moreover, we note that he was thin we visited him, why he himself thin dont they can tell from the immediate health sym…	Part of my community, after which we went down, and when he knows the benefit and they appreciate because of Lorkrou or Nakrou come to visit or finding the case may be they lost now he would like to thank to TB center and also to thank to me. ...my site every day are taking drug... They understand that when not taking regular drug made resistant...take everyday... ...my community have more knowle…	Then fear no longer there. Only relatively wealthy is difficult to communicate but the poor happy to welcome us. If my comments it's not easy because we have no expertise in matters such Lokakrou Peet So he told uncle when interview with the patient's stand upper air avoid transmit from patient sometimes we still forget...then we reported to Peet to add staff now Peet go directly we just accompan…	try to meet on Sunday.	...Work that we have in our community like children sick stunted children, we told him to go and communicate with the women association in Sangkat... go directly or young children who drop out from school we can discuss compromise on learning by not to pay ha ha... when free time go down with Peet now at work very busy with village work...when I'm free I go... Thas HIV organization now they finis…	Want to have activities such matters continue don't stop….want Peet to go down every three months… A quarter VHV meet together to share experience changing ideas … provide cellcard to VHV " first LokakrouPeet gave cellcards 15 $ after that stop" When we need to call to Peet and call to patient but we don't have money to put cellcard. Give transportation: for mototaxi one trip 4000 Riels and round…
FGD, VHV group, 8 M, at Samrong krom HC	First, go to community or village I bring staff..staff from Samdech Orv hospital to see some families are suspected tuberculosis and asking for collect sputum after that that family had tuberculosis and I perfectly well help explain advised him to take drug one tablet every morning and he tried to and I pushed him that if such a disease We need to try to get better soon and need to remember 3 poi…	a lot of profif they had disease they can save time not spend money can go to get income do not waste his time, if they sick long time they waste time money energy when they take regular drug they get better can come to work and get income. no disease in community, community become healthy all happy, and prosperity village. save money save energy for work. treatment is free. when recover can come…	...provide drug for 1 week, 1 day take 3 tablets but he visited everyday to look for taking medicine because it easily to swallow, Lorkkrou Peet follow up to the house because swallowing it's hard take 6 months to complete treatment…afraid of water. ...distribute sputum cups, ice box... If someone had strong coughs beside cold has sputum TB cough without sputum then I tell them to check TB... Com…	I like all my roles in the program.	happy and welcome because Lorkrou come and help him/her when we went down, we observed that some about 50% understood TB but they tried to listen to our explanation. Encourage then and they be able to follow our 50% understand the way of taking drug… Drug come house.	afraid to get the disease "next time I wear a mask to prevent"… some people still wonder suspect don't pay attention on hygiene…especially the poor. ...First visited, we had difficulties because his lack of attention and uncooperate with us because he is family which had TB as he sometimes would not talk with us, his embarrassment at being embarrasse and hide. We just disseminate like that time i…		HC, RH staffs sihanok hospital, TB organization, staff of Samdech Orv hospital. At first he come with French with us first, and gave one tablet for 1 week and then cut .... more than 1 month, 3 months and 6 months, with French haha… Contact by coming to meet directly and explained the problem of taking drug he explained err patient perfectly after they went out we keep continue to do so assist in…	Want to continue to want to see don't have the disease. Want to eradicate the disease by the year 2015 2016. Want to continue like that matters do not let it spread further apart to reduce poverty further…disease occur mostly in the poor. Only want to continue do not let matters go forward because illness is happy this program further because we have experience use our technical ... and perfectly…
FGD-TB-worker-at-Center of Hope (12 men)	. Yes, my goal is err ... I find/search to help people who lack any. Poor he/she can not come to HC so I search asking information related to disease symptoms and what is so I take his/her sputum i collect it and didn't spend his or her money to go to the hospital yes. Another seek patient who lost/abandon Lorkrou. #4. We have a dry cough, when dry cough, if he/she had dry cough he/she didn't hav…	#11. TB search in community is to provide benefits that why! Because TB, he also knew that Tuberculosis is a communicable diseases through respiratory. The more deeply we are not treatment err... or did not advise him the transmission is fierce! the community knew through my search because I went down ...as said earlier, given the information provided education. ACF it gives them the knowledge ab…	#5.I have a complication ever encounter! I went down to home I introduce myself and told where I was from came for search in the village to find out a suspected tuberculosis in the community in the village, the he replied quickly to me his house no TB not allow to enter his home Do not talk with us! ...... laugh. Not much a village had 3-4 family only not allow to enter entering and until our vol…	"all": Most of us have to know the village commune avolunteer before, we never know! Now we know #8. as we used to treat him he may get the disease at second times we judged according to the symptoms that he told us so we recommended him anyway! and another, we have new knowledge like TB resistant we may have knowledge on how find the case and can detect tuberculosis resistant! It gives us knowle…	#5.I have a complication ever encounter! I went down to home I introduce myself and told where I was from came for search in the village to find out a suspected tuberculosis in the community in the village, the he replied quickly to me his house no TB not allow to enter his home Do not talk with us! ...... laugh. Not much a village had 3-4 family only not allow to enter entering and until our vol…	#12. when we go often to meet the patients who will be embarrassed suppose we go often neighbor look on my face I met a patient in a Psatouch Market e.g. neighbor fear about a couple transmit the disease I explained the reason TB infection when we take drug can't transmit. then they 're boring with me. they embarrassed, shy some just plays one word tuberculosis Do not want to talk to us until tha…		#8. the relationship with the patients is up to the patient when he/she relieved and he/she did not really meet our he/she went out for business. It's difficult for us if we want to meet need to make appointment. Contact directly with patient and via village chief then introduce VHV. #11. the contact with patient by phone because we have his/her telephone number e.g.if I wan to meet them I just c…	#11. This year is easier even local villagers perfectly they just see me down they celebrate it, and they just see Oh! Known well! and some villages no VHV but just see me down known well, and that anything like that sometimes his VHV he was busy thus they let me do I'm not difficult because I was known by the villagers. easy for villager to contact me becuase I gave my telephone number to the vi…
Female group, TB worker SHCH, 6 participants	# 5 < All of us go to interview all people in the community, asking for TB suspected symptoms such as cough more than 2 weeks, suspected of fever, asking them for sputum to examine. After result come, we contact them or meet with them directly to invite them to get treatment in case they have, but if not found we just call to inform them>. # 3< we have.. education program in community, to let the…	#1 < In health center Chak Angre, before no TB patient, every month nearly can't find one TB case, working with them we find TB 4 to 10 case>. #1,3,5 < we can find early TB, we can catch mild disease, patient not yet get worse, increase number number of patient, we find more case>. #6 < he told that... it is good to have Pet from Samdach Ov (HOPE), because his staff have many responsibilities, Th…	#3 < we greeting them, explain them about the goal, asking for the time, if they are busy we go forward and backward like that, we label the household code with the telephone number, and provide leaflet for education>. #1,#3 < we go to work all days> #3 < we go in the morning and afternoon, if we go afternoon then in the morning we gather the sputum>. #1 <we increase the knowledge about TB>. #5 <…	#3 < we ask them there are any people coughing around here, heard that don't pay they coorporate with us, they spread from one to one that a Krupet team come to find TB without paying, and come to take sputum at home> #1 < We label household code, with the telephone number below, we told them if any one coughing or you know someone coughing and want to screen can contact to us, we will come again…	#1 < He refuses…I don't cough, his wife said no, her husband cough long time. Cough nearly one year, Tapek (you guy) why don't you examine sputum. After his wife and children push him, he agrees. When examine, we found TB>. #4 < the knowledge of TB before this activity is poor. they believe from old generation that TB is heriditary disease> #6 < there is one patient, he don't listen to anybody, d…	#5< go to some villages, slum area they are disorderly>. #4 <raining, far distance, the road is narrow and complex> #1 <most of the case, old age have more side effect, they gave up treatment> #3,5 < …sometime we go to meet some patients that we suspect, we talk face to face to them but they turn the back to us and said carelessly. we have feeling that we come to help them, they didn't pay anythi…	#1 < Nakru, euy… I feel discomfortable, before taking drug seem not so difficult, now when taking this drug I feel worse, want to stop taking drug…>	#1,3 < we contact with Krupet Mondul (health center staff), local authority including village level until commune and village health vollunteer>. Cooporation with local authority: #5 < first we contact with local authority, village leader will appoint village member to accompany my team for easy implementation, if we go without authority, the people they won't feel comfortable, don't believe on u…	# all < want the project continue, it is a good project to help our people>. #6 < for me, I don't want to have only Phnom Penh, I want to have in the other provinces. Because for the remote province they didn't get a clear information>. #4 < I want to see the project continue, as i said before if we stop the disease will break out>. #5 < the same as them, first can give us a job this important. s…	#1 < when we meet difficulty, for example patient don't want to get treatment, we have to find solution. If I can't solve the problem, we have weekly meeting, we talk about the problem and find the way to solve it>. #5 < at the end we want to have a telephone card, yes, normally the TBREACH give telephone for our team to communicate but for patients, they went to work we can't meet at home, so ou…
