# Supplementary material for: Challenges from Tuberculosis Diagnosis to Care in Community-Based Active Case Finding among the Urban Poor in Cambodia: A Mixed-Methods Study
Source: PLoS One. 2015 Jul 29;10(7):e0130179. doi: 10.1371/journal.pone.0130179 (PMC4519312; doi:10.1371/journal.pone.0130179)
Supplement: S3 File — (XLS) [file pone.0130179.s003.xls]

## Sheet: IDI-TB patients
	Code	Delay or not?	Profession	Sex	Age	Education	how were you approached/informed about ACF	Knowledge on Active case finding	Perception toward ACF	Availability of ACF to TB diagnosis & Treatment	Barriers experienced? (esp for defaulters)	Strategy to improve TB screening in community	Example?	Strategy to improve TB treament ( adherence)	Example?	Convience place to take TB treatment	Example?	Stategy to encourage TB patients seeking care	Aspect of ACF in future	Others comments	Questions
No	TBR SC						question 1	possibly under question 1: not explicitly asked	attitude, info from TBW; timing, presence of VHV, home…	question 12-16	included in question 14-16	question 17		question 18
1	IDI TB o1 V07-3	Delay	Waste saler ( Lork Et Chay)	Female	43	Primary school level 2	I feel getting thinner and thinner, then when Mr.Ra came to my house and talked to me that I may have TB, so I agree with him to take my sputum to examine, 2 days later he told me back that I got TB. when Pet come to talk to me at homeI don’t feel ashame because it is my diesease, I feel ashame noone can help me. I welcome Pet by providing a seat to him and I listen to him, then he explain me, an…	I was told by Krou Pet who come to visit my house about pulmonary TB, bonne TB and others but I can not get it much because I only know myself can cure. TB can transmit by eating, salivar, talking to each other, then when we are close we wearing mask.	Before I never heard anyone talked about TB , currently I show Krou Pet ( TB worker) dare to talk about TB, and I really appreciate and acknowledge him to come to my house and talked. I get cure from TB. Krou Pet bring the medicine for me, I am happy, he/she never blame me when I asked him/her, they said, ok try to take the medicine until 6 months. Everything is good, bring the medicine for me al…	When Krou Pet go to community, I told him who have disease, Krou Pet help some and I help some, like I also have disease and now I get cure. He gave me a sputum container, then I put the sputum inside the container and hand it to him and I acknowledge him and tell when my medicine finished please come to visit me again. I like him.	It is not difficult, when I take medicine I feel difficult then I call to krou because the medicine make me suffer, then Krou said to try not to drop , I try to overcome by drinking more water and eat more food.	I believe Pet Ra, and follow him , I take TB medicine until 6 months then I got cure. Pet should educate TB patients, patients listen to Pet, He treat us to get cure. I never drop my medicine , you can see the peal of medicine, if I drop my daughter balme me. I want to bring the other people to come to health center. I want them not to drop the medicine away because medicine is expensive. If you …	If we don’t take medicine, long time , it will made us become cough with blood, numness of leg or hand. If no medicine insode our body so the only way is died.	I understand that TB medicine prevent TB, I prevent myself to get TB again when I did not take care myself. I don’t want Pet Ra to treat me at the second time. If we don’t take effort to take medicine, if wed rop in the middle way when we take examine again, it become hard to treat. I have to be cleaned, hygienics. I respect comments'krou Pet. I want the other patients listen to Krou Pet, follow …	TB medicine is not taken 2, 3 time but we have to take 6 month until we get cure for ever. Take medicine regularly , don’t drop it. I want totreatt myself faster because I don’t want myself get wast, can not sleep when I did not take medicine.	Like to have TB screeing at the community. Krou Pet come to treat at community then we got cure. It is convenience for community for the future we have Pet who has skill come here and Pet was appreciate and good. Can serve all TB patients. Pet can screen TB for me and others people too, all can get cure. I like VHV to walk with TB worker, then they can treat TB for all villager. Provide TB treatm…	All people like TB screening at home and community.	Want Krou Pet to continuous screen TB patients and All TB patients should go to screen TB. I want others people to come to health center, to examine TB, listen to krou Pet, because they seem not believe Pet when they become serious sick, when Pet treat me to be cure, I like tell the others.	I want Krou Pet take care other people in the community like me, I want them have a good treatment from Krou Pet.	I am a formal TB patients, now I got cure from TB, I want the other patients who has not yet received treatment, can get treatment from Pet and cure like me.
2	IDI TB07V15-053	Not delay	stay home	Male	49	Primary school level 5	Whe I got cough, I informed Kakrou, then I got the sputum container then she told me before I make sputum, have to clean mouth 3 times, then put the sputum in the container, she wrote the letter to stick on the container, a few days(3-4 days) later I got the result . Kroupet told me to take treat at home and withdraw the medicine at HC, 0nce a week,or sometime in case the holiday, I can take medi…	I was informed by staff from HOPE center about to bring sputum and take the medicine.	TB worker who work for ACF, visit patients home, he/she is friendly, generous and want us to get cure. He/she ask patients try to take medicine and have a bath to clean body. They like patients, he/she ask us to take medicine regularly and everyday. Village helath volunteers is good as Kroupet,he bring people who have disease to Kroupet to examine and bring sputum to Health Center. I am happy to …	Yes, I heard ACF from Kroupet at HOPE center. Know TB by other source from TV & Radio. He comes to my house and ask me, I am happy because I have an idea to tell people and my neighbor to discuss with Kroupet. Kroupet hand the sputum container to collect sputum.	There is no difficulty, I got only complain that I have germ from my family, then they asked me to come to health center then to get cure to make them happy. In addition, first time of my treatment, I feel dyspnea then 2 days later I become normal. It made difficulty to my family, when I take the medicine I fell hot in my body.			We are poor, we need to suffer to take medicine, medicine is not charge money to make ourselves get cure, if we did not take treatment we can die.		Want to have TB screening in the village. Because want the patients who have no money and transport can meet Kroupet when he go to the village.	\		Want VHV go along with Kroupet to visit patients home because they know community people, VHV know who are sick or not sick, poor .. Next to improve this project, to make patients more convinience need to have patients accomodation. It should have transportation for patients when patients go to hopsital.	It is very important to serve people. It is very important for poor people who have TB.
3	IDI TB14 V)01-23	Delay	Construction worker	Male	55	Primary school level 3	I suffer with dyspnea sometime and cough in the early morning, about 7 to 8 month, until I heard about the information about if someone have cough more than 1 week to see Pet. Pet come to my home and aksed me to describe my cought, first I have cough at night and sometime cough at day time with mucus. First ask me to take my sputum, to examine, 1 week later then he gave me a paper to get the medi…	Pet come to my home, Introduce him/herself. Ask me about my symptoms. He explains about TB symptoms. When he goes to my house I am busy then I can meet him when I am free in along the rail road.The I accompany him to my home. I heard about the TB screening at home through radio. TB is not treat on time, people died. TB is contaminated disease and it is transmitted by eating , dringking using same…	People is happy because it serves people. This disease occurred on poor people. Kroupet is good. Pet talked in sweet speak to us. I feel I should go to hospital by ourselves. But if they come to my house I feel very happy. I don’t feel ashame. He talked to me about half and hour. When they go to screen my TB at home, I feel that it is my second survival. It is good, in my life I never met Kroupet…	He told me TB has three form; bonne TB, pulmonary TB and Lympnode. I understood about TB. Pet is health staff who work in our health center. He goes to screen TB by asking people who have cough in our village.	My family is poor, I told Kroupet about my poverty.	Pet tell me how to take medicine example time. I help to tell other people about to screen TB. I suggested other people who have cough symptom, loss weight, and health staff should come to screen them.	We can quit the medicine because it is our disease.	If a patient take medicine and got side effect, they should call to health center. I told the other people about TB symptoms such as cough at midnight. When you take the medicine you should follow Kroupet advised. Kroupet talked to me and asked me to try to take treatment. Educate me to take treament to get cure faster. Kroupet educate me to take medicine regularly, take a porriage soup, take the…	It depend on the medicine, Kroupet screen our disease and give the medicine base on our disease. Kroupet said that Pou Eng, Ming Eng should not feel ashame, it is our disease, if we did not take treatment, we became serious. I told other people, if we feel difficulty to take medicine, we just go to take medicine from kroupet at the appointment time and we spent our time to work sometime., We just…	Either at home and Health Center. At Health center is good, because it is not much disturb to health staff. I though that when I am free I go to screen TB at health center, don’t not make difficulties to Kroupet to come to my house. Currently I decide to take TB medicine at home. Because I am poor when I take medicine at home I can take time to do my work and I also have time to take rest. If I t…		To encourage patients, at health center before giving the medicine Kroupet just give an idea to lead patient to motivate to take medicine.	They should come to screen and send to take chest X-ray	The treatment provided free of charge people feel happy. I appreciate Kroupet so it is upto Kroupet to have suggestion.
4	IDI TB03V30-051	Delay	Woker to install Antena TV	Male	29	University	I was asked by TB satff who visited my house because I got cough and sumited sputum to examine. My symtomp are cough, swet, weight lost. I have checked at health center 2-3 times but I did not come to pick up the result.I got these symtomps since Nov 2012 and wait unitl 1 month to get diagnosis.I went to buy medicine at pharmacie, it is only make me feel better but not cure.My cough is still cont…	He told me that he come from HOPE. He told me that if someome ask about TB, TB is contagious, it is not hereditary. TB is contagious disease, eating together.When I coug I have to bear my mouth.	Yes, because there is no possibility to come to health center, no money to pay for transportation so when they come to provide service at home, it is easy for people who have no money Na Bong.	First time, at my house, TB worker park his motor, greeting me and introduce himself, he come from Angka (NGOs) asked me whether I got cough , chest pain and shoulder pain. He explained me how to go for TB daignosis. He visited my house around 8 am and spent about 30 minute to talk with me.I feel that it is no loss the time but it like someone come to discuss about my disease.	First I take medicine about 1 week, I want to stop because I got suffer from side effect of medicine Na Bong	We explain that before I used to get cough the same as you then tell them to see Pet who come from Angka (NGOs). In addition tell them more that TB is contagious to others people who live with you. If we take treatment then the other is also feel better.		I feel that the other people can take medicine until finish it why I can not take it so I lose if I don’t take. I saw my mother, she got this disease, she did not take this medicine, she just take and stop later she got cancer, currently she passed away. Regarding the medicine we have to take it follow Kroupet recommendation. If we take it follow Kroupet and he advice not to drink alcohol, smoke …	For my opinion medicine make me suffer at the beginning. It is like the fighting of germ with medicin, from day to day we will get cure.	At rural area because some people did not have capacity to examine their disease. Yes to go diagnose at home and drop the inforamtion about the how to go for diagnosis when people got cough then we can communicate to TB worker. It is more convenience way.	If we have villager information, when we see people cough 2-3 day continuously we know only they catch a cold when we know this information we can go for diagnosis earlier so our lung can not have big damage.	Need villager 1 or 2 people volunteer to work for TB, they go to explain others people in the village.	If have support it is very good. It motivate patients to try to take treatment by themselves and get cure faster.	My opinion before TB patients can get support from health center such as Rice, sadin, or I can get money support for half or a month because at home when we did not work so we don’t have income if no income we don’t have naything to eat.
5	IDI TB03 V24-078	Delay	Teacher ritired	Male	80	secondary school	I was visited by he/her and asked me about my symptoms, later about 10 days he/she told me that I got TB and bring me the medicine, I was changed the medicine 2 times, until this time three times, after I take it for 6 months.when I am busy to joint social event (Bon) so I am absent then he/she changed to smaller medicine for small tablet medicine.Currently I finish treatment.	He/she came to my home and said that they came from Petsamdach Ov. He/she (Koat) told me that currently I am sick so Keat asked me to take chest-X-ray. Then Keat bring me to take it in Pochentong Hospital. Then Keat gave me some medicine but I did not take it then I came to HOPE center, they did perfusion serom to me, when it finished they said, her lung should not take serom. I was inoformed tha…	It is difficult to say, when I am sick I am confidence to Kroupet, but I feel disastisy when I go they did not ask me anything. I appreciate their mind to bring medicine for me at home, he/she kind to server us at home.	Staff came to my house, around 8h00 to 9 h00 am ,I did not welcome them well because I was sick, I was difficult to breath, Keat(He/She) came I was in the bed I feel that I can not survive, currently I have energie. The first medicine I feel no have energie when it finished I took the new one ,that make me getting better. they took my sputum three time, before tkae 1 container then 2 containers. …	I took first 6 months treatment then I stop later Pet add more medicine the small tablet (1 blister). For this 6 months treatment I took it regularly. They have give me to take medicine 6 tablets and half for a day, currently I take only 6 tablets per day at the morning, i got very suffer from the medicine, I afraid it make me more suffer I take 4 tablets at the morning and 2 tablets at the eveni…	Ah unless kroupet asking, and bring the medicine and ask me that what happen when I take this medicine, better ? Currently I know only chief of village, so if chief of village go to tell people about the disease, for me I did not know, so if kroupet come I will know who will tell me.		I want to take medicine because our disease, when we got side effect we have to try to take it. Don’t drop out, like me. Take it until finish if we absent we have to take 6 months again.		I want to died at home, Yes I like to have TB screening at home. I am happy to see staff (keat) came to my home, I get better I am very happy. I don’t believe Pet, eh Pet did not serve us, if serve unless we have money, no money no people serve us so why I did not go to hospital other wise I go. My opinion at home is better than hospital.	At home, because at hospital need care taker.	No asnwer	No answer	For Samdach Ov Hospital, I feel disappointed long time, they did not ask me about my cough?, cough with dyspnea or not? Fever? I said no fever.Ah so Uom eng fever eh eh , I told only two dyspnea and difficult to breath.				`
6	TB05-V12-162	Not delay	Garment worker	F	20	primary school	Nakrupet go to my house asking for sign and symptom of TB. (I…I want to know,..know my disease, I tell Nakrupet because I got fever and sweating poor appetite, tell Nakrupet about symptom of my disease tell Nakrupet all about this… she asked for my sputa to be examined.)	i was asking to provide sputum due to i has fever and weight loss.	Nakrupet has good attitude and profesional She has explained fully to TB patient. Timing and duration of visit by her is apropriate. Nakrupet encourages me to take and adhere to the medicine. No affect to patient privacy, no discremination in the community. yes, I think that, if have VHV go with Nakrupet, i think it would be easier, easier than Nakrupet go alone.	I said, I went to other Pet (clinic), they said I had typhoid fever, why, I went on this examination, said I had this disease? (laugh) At first I don't believe, I don't want to believe it. When I know my disease I am scare, I am scare until crying…(laugh). I was told to go to health center Oh, she told me that this disease, euh, the duration of treatment is 6 month. As they told me i come quickly…	got drug side effect, when taking drug feel hungry and no power. Loss time for my work, lose my work half day to go to get drug. Pay for motodop..(laugh)..to go to get drug.	Nakrupet goes to screen disease at home like this, think that more easy.		(I want to explain them that if they have that disease, they would go to hospital, for being examing our sputa by Nakrupet, known the status of our disease. Nakrupet give the drug, taking drug correctly, then that disease can be cured.) oh, encourage, tell them that get that disease, don't think that afraid of discrimination, afraid that other don't want to talk to us, because this disease is now…		It is easy for me, examine here is easy too, Bong, because we work here. (... I can get drug from health center every week, i can work and swallow the medicine.) I decide to get treatment at that health center. Given drug to us is accurate in time. Nakrupet speak sofly to us, she is very sympatic. Duration to get medicine is just halt and hour.
7	TB03V16058	delay	stay home take care grand child.	F	77	I didn't have any	At that time, he said he is from Pet Samdach (Samdach hospital) to find patient who have TB disease. He came around 7-8 o'clock, asking for everything	He ask me, I told that, have hot on abdomen, feel not good, then he take the sputum to examine. He took the sputum and later he told me that…have TB.	No village health volunteer come with him. He came to save us because we have disease. I don't think he come to interfer us. He is kindness to release our suffering. No one want to take care our disease, but he is kindly, he is generosity,… he had waiting to ask for the cause of disease, see the sputa, No problem, he can come alone... he come to help.	At that time the result come around one to two night, I forgot, Lokrupet. He came to call me two times, said the truth. To go to treatment and I did not go untill now. I strongly believe to the result, because at this age it should have. I told, I have no time, he just want me to go to Petsrok (referal hospital).	I face a difficulty, doesn't have time (all the children go to work, no time, no one accompany, difficult to walk, poor vision). When go there, children no food to eat. I can't earn money to support only one day. Now I am busy with Kan Ben (Pchum Ben). If i go there he will give me the medicine to take at home, i don't have time to go. i want to have an eye operation first. i didn't tell him abou…			That is it, if I have took it and feel better, that can lead other		I said, provide medicine to take at home	want to take medicine at home have time to take care grand children and give daughter a hand. If go to the hospital, I…don't have caretaker, any way daughter no help, if my only one daughter can't earn money, we have nothing.	I don't know it is according to themselves, if they want to be cured they go to see Lokru to get drug to take.
8	TB11V01977	Not delay	District concil. khmer traditional healer	M	70	?	He went to spread out information, he took also soap,..spread information about this TB disease. Have fever, cold, long cough around 10 days. He took his motobike He give 3 cups, empty cup to spit out the phlegm. After getting phlegm 3 days he examines and found, said that uncle you have TB germ, then he said, uncle go to get treatment, then in the morning i came, he ask me to have a blood test.	Khan has informed, they told us through the meeting and the village leader told me as well. He went to my renting house, he said uncle in this place have someone coughing? I come to spread out about.., find TB symptom to get treatment. He is from organization center of HOPE.	He has, what I have seen he has good behavior. Good moral. He speaks easy to understand, has explain as well. He comes around 8 o'clock. When arrived, he goes arround to ask, house by house, to see whether someone get sick, like that. I feel, I feel happy. I spend around half an hour.	Cough one or two day, fever for 10 days. At first, as before I bought medicine from private clinic and it not better, then I want to go to hospital but he came to my house	Oh, he ask me to go to take drug every morning, then I ask him that I am busy with work. I don't have money to go, ask for every 5 days to get drug. I am poor, poor until can't find food to feed children. Drug side effect (itchy)	Yes, I help to share information We explain them incase they don't accept the TB We cough more than 10 days need to go to chec up. The neighbor if they cough, when heard coughing at neightime, tell them to go to check up at hospital. Some they believe us, some don't believe they go buy drug out side.	(I explain that, everybody who have prolong coughing, go to hospital go to check for the disease.)	It is up to us, depend on ourself, we commit to live. Support from relative the drug is big and hard, need to crash with spoon. Old age need suspension medicine	(Yes, my wife is carefull, she urges, afraid that we don't take drug regularly. If I die no one take care my children, they are small.	I want home screening We take drug at hospital, just travel back and forth it spend around 3000 to 4000 riel.	(At home, not spend money and then we can work as usual)	We can explain, make them aware. If they don't go to treat inform Pet through this servise Speaking to them softly ( brother, sister go to see Pet, brother please go, we explain them that we afraid that they may have TB without aware.) (transmit to children, spoil the future of our chidren) Yes, i explain and show my experience	I want, No other NGO go to visit us at home like this. Good, for him to spread out information for ur health.	This disease transmit from one to one through air, salivar and sputum. Complication of TB (cough with blood, and then it transmit to our relative, our children in the household). Cause of death. I forget to take mask with.
9	TB11V02050	Not delay	Rice seller	F	25	primary school	I got cold, I took medicine but still get fever. Prolong coughing, I came to hospital, I did sputum exam at first time didn't have, then Lokrupet came to my house at the second time to take the sputa.	Never known about the activity, I didn't know what he comes for, saw many people come, I saw from my house when they go to other people's house.	when he came to my home, he said hello and then he asks for some one get sick. Speak easy to understand. Don't afraid of lacking privacy, because I don't scare of that disease. (After got the result, I told them I had TB, and then they said don't worry, this can be cured, take drug 6 month to 9 month it will cure) We don't afraid of discremination, our neighbor never discreminate us because this …	For me I think that it is good to have staff to visit home to ask for disease. First time I went to hospital in the front building, I told them I have headach, cold, I suspect of TB, I want to check for TB. They gave a letter and send me to TB ward. But can't find TB. they give drug but not better. He went to my house, he gave me the cup one more time, he said need 2 cups. When the team go to scr…	never missed to take drug even one day.	Ask them at home. Those who has disease but didn't dare to tell or to go to hospital,their friends help to explain.		Have to lell them to keep trying to taking drug. For me, I try everyday. My parent and my neighbor and my relative told me. At the beguining, my neighbor ask me whether I want to live or not, I want to live, then they said must trying. Euh… may be the family member should tell, your team stay far can't tell. ...that is it, you give medicine to patient for one month or half month because doing thi…	(...meet with the team one in awhile, stay home have brother/sister, parent can encourage)	I came to take drug here, I want them to see I have taken drug all morning. I never missed. I wanted them to see I take everyday. Because when it has side effect I can tell Lokrupet. Eh.. But when it going well I can take it at home. only take drug at home, save time	yes,..some are busy with house work or have small children it is difficult. They can do some for the house's work.	that must be the TB team go to explain or their relative explain patient to go to treat, this disease can't keep for long time.		Not really, we do not stay with them, see how they behave. So we are not frustrated. You just feel pity.I find that difficult (when patients are dying). Sometimes we have to give them time to accept it. Some patients fear the health worker, they think you are trying to sell them to the community, to advertise. Meanwhile you are there to do something good for them. Sometimes I find it difficult, i…	they said the disease destroy the lung
10	TB07V17030	Not delay	childcare taker. Sewing	F	40	primary school	Cough for two weeks, then by chance they come to screen for that germ TB. I am volunteer to wait for them to come. ..Yes, when they came, at first didn't know, after they introduced, there are Krupet female, Krupet male from Pet Samdach Ov want to ask me, like that. When Anty, didn't know myself get this disease, saw as well, saw the neighbor, saw Pet come but didn't pay attention. When saw that,…	The Pet Samdach Ov team go to ask, it fits to my desire want to be examined. He spend around one hour, sometime over an hour. I want them to talk alot regarding to the disease, about this disease from point to point. Because we are poor, so we don't know where to go, then when they go there we have hope. Didn't feel lack of privacy, around this place they don't discreminate the poor, they wish us…	At first they greeting, then said anty I am come fro this hospital, that hospital like that, want to discus with anty to find TB like that…then I am volunteer because I am sick when Pet come like this I am so happy. At first, they explained me, I have a mild cough, they took my sputum to exam if cannot find TB they will send me to Pet Samdach Ov for chest X-ray without paying. Their attitude are …	…This Krupet came to ask me for sputum, I gave the sputum to them, around 3 to 4 days they came to tell that I have TB, they gave me the result to see, said that anty you have TB. She told the result on Friday, on Monday I go immediately to get drug. I went to health center,...he gave medicine and came back to see him 3 days, it only reduce cough and forturnately Lokropet Nakrupet come to find ge…	my living is difficult, no money for transport, I told them like that and they know me. At the time I can't go to get drug, as I told my drug will be over tomorrow, then tomorrow they came. They brought drug to my home…			Encourage patient,…yes, Nakru who went here has a soft speech, for mild disease, as I said, the disease can be cured with a good speech. Encouraging is not usual for the poor such us (said a traight word, good speech is a megical medicine). They should have a good speech, pay attention to patient, provide drug to patient regularly such did nowday. For adherence, they shoud frequently come to tick…	(…like that, 2 or 3 days they go to the my house to see whether Anty taking drug regularly or not. Tell me the date to come to health center, and Anty can you come to health center? If busy, I can bring drug here.) ( in the morning they know me, they told me "Anty have took drug yet? taking drug is my breakfast, haha)	I prefer home treatment	Yes, it is easy, we stay home when get up in the morning known that must taking drug, known that my drug, I took it right away. If go in the morning to take in the hospital we may forget, yes may forget, owing to we do this do that and then we are late.	As I told before, Want Nakrupet go to every community, to house to explain them that Anty have disease, coughing have to go to treat at health center. And we are ill person have to know ourselve, as me, just they come, oh, I know I had, I'm happy, I want to cure. To get cure, the family member need to encourage them, because they don't want to be un-curable. We explain them, they listen to us.
11	IDI TB 14 V01 284	not delay	construction worker	Male			When TB worker arrived my home, he talked about the drug to treat TB. It's free. He told us he work at Samdach hospital. He explain about TB transmission, don't spit at crowd, don't drink water with the same glasses. He wanted the poeple come to get the countainer to provide sputum. They give a leaflet to to people and said about TB transmission, we eat rice with friends and family, it can transm…	I known TB drug is free. We can get cure without pay money, I known about TB transmission, don't spit anywhere. When we cough should cover mouth,wear mask when we go out or talk to someone. Don't drink water with the same glass.	I knownTB before the TB worker came to my village because my mum who had TB and I heard from earderly to talk about TB too. I just saw him to sit together with people at community and I went to see them and I heard he talk about TB and explain how TB transmite. He is gentle and kindly after they interview, he give a soap along my house. They told us treat TB no need to pay money. He has professio…	I got a result from uncle who work at Samdach Ov hospital. I trust the result because I saw his name card that he work at Samdach Ov and I believe that he said TB transmited by coughing, drink water together with one glass, and saliva. TB is dengerous disease it damage the lung like my mum,who got TB and her lung almost damage. He told me I have TB and he asked me to take drug at Pet Dombon( The …	It is difficult, when I took it in the first time it pain in the joint of arms and legs and dullness in the chest, but after took a drug I wait until a half hour or 1 hour. It's gone and then i told Kropet about my problems, but he told me that this drug when we took the first time,it diffuse like this. After I took it for 12 or 13days, it get better and not make me worse like before. I no need s…	I saw only uncle,who wrote alone and he came to my village 2 times per day, so I want to increase Kropet to come to my village to help him to write a name, an address and increase screening people in my village	People at community to help he/she to come to screen or do Chest Xray.If no TB or it has TB we easy to treat.	We explain about TB, TB transmission, treat TB is free no need to pay money, TB disease is curable disease and it has drug to treat at least 6 months. After we cure we can building the good future, can eat and drink with family and friends.	If we forgot to take TB med oneday, we'll start TB med again. I convened and explain my friends that they arrived our house, they gave drug without pay money. If they stigma us we didn't care. Don’t worry after we took TB med 6 months we'll get cure	.I think,the suitable place for me to treat TB are Samdach Ov hospital and Pet Doumbun because no need to pay money and near my house.	I liked to screen TB at community and my village.	Don’t take drug over time. Don't be upset,don't think alot and don't stigma yourself. We should be patient and don’t hopeless.You should see me before treatment my weigh only 38kg,but now after took TB med I have 55kg in one month so the TB is a curable disease so after we took TB med we'll get cure as a simple person no TB.	I want to screen all the province and went to Prey Veng to screen my village because my mum lived there and she had TB there too. I afraid she transmited to my relatives.	Don't be stigma the pt who have TB because TB if curable disease If we take drug regularly.	He wants to ask after we took TB med 6 months. It really get cure?
12	IDI TB03-V38-136	not delay	Farmer	male	63	secondary school level 10	The first time I had only cough and weight loss and TB worker told me they came to screen and found TB so I told them Oh screen me because I got cough. After that result come out and it is no TB. One month later,I had symptom caugh with blood, night sweats, weight loss 5kg and tired so I went to private clinic to stop blood. TBW so often to visit me and screen me again and he told me a resut posi…	I've heard TB by a Kropet at HC. They came to screen TB often, but now after TB worker came they not to visit the pt so often. I should careful myself to take drug regularly at 7 or 8 am.I know about TB transmission and how to prevent the TB.	The TB worker is a gentle and innocent person. They told me with a gentle work that uncle and aunt If you have TB I can help you. They have professional with TB and appropriate medical. He work with 2 people ,he told me about 2 people that accompanied with him but I wasn't remember. Two of them weren't VHV and all of them are gentle person.	A result + was inform byTB worker( Rin) who arrived my home to tell me and he bring me to hospital to meet a Dr at HC. He collect sputum yesterday and a result come out today and tomorrow I arrived the HC and then met a Dr to explain all pt have TB. I believe this result because I saw chest Xray and I trust I have TB. TB make me severe cough and sometime with blood. If we have TB and we not to tr…	I have to limite time to swallowing drug. It is difficult and have some problems such as dizzines, legs and arms become weak and can't do anything after took drug and it get better around 1hours after took. I can't do field and help my wife due to took this drug.	Let TB worker go to ask people and screen TB in community.	To communicate with HC and go to screen at community.	Explain pt when we took drug I would be has problem around a half or 1hour.Explain him how to take drug, timing to take. If I got side effect I should go to ask a Dr about this problems. Dr convience me to take drug regularly, didn't drink alcohol and smoke cigarrete becuase it'll make me get worse while I'm taking drug. We should have someone stay near us because if it has problem they can help.	Dr explain that this drug it has problem like this if I get fever take paracetamol, I'll better. Dr told me don't take drug after eat rice	He decide to treat TB at home. They can provide drug for me to take at home for 1 or 2 months, if	If I'm treat at hospital, it is difficult for me because nobody stay at home, no food and my home was far from hospital. I really appreciate to treat at my home. It's easy for me to pass urine or stool, eat rice or water and look after house and field.	I will tell pt who has TB like me should go to hospital to treat TB, you should look me. I had TB but now I got cure after I took drug. TB med is free no need to pay money and If they can't come I'll bring them come to hospital. We try to explian the side effect of drug it worse only a haft or 1 hour so we try to take it to get cure. We'll not die from it if we try to take drug.	nothing siad about this	This things are depend on the ownself,If like me I know him I can call him to help me, but the other people didn't know him so they didn't where they should go.	We shouldn't be shy when TB worker arrive your home or you have TB. You should tell your problem to Dr or TB worker. They can help us.
13	IDI TB03-V17-254	Delay	kat' RbuyGav	Male	59	No information in the file	I have lmyph node for long time and I've done chest Xray at Kompong Chhnang, Veitman and Sok Hok hospital(Phnom Penh) for 4 or 5 months and a result was report a bit brochitis. TB worker went to his community to ask along village, who have TB or cough. TB worker introduce himself to people and told us if have sputum I'll take it to read, If it has TB, we'll treat TB. TB worker told me if we got T…	It's good that TB worker come to my home to collect sputum and after that we know we have TB or not. We can know about TB transmission if we had TB, but we didn't treat. While we were taking drug, we couldn't drink alcohol and somke.	TB worker said in appropriate word and communitate with me to take drug, but some explaination are understand, but some are difficult to understand,because we're poor knowledege. They come to screen me around 8 oclock at morning. It's avialable for me because I'm not busy. They came to screen alone and asked me about sign/symptome.	TB worker inform me about result of smear that I had TB at my home and asked me to go to hospital. I believe the result. I saw my father in law had TB 20 years and treated TB at CENAT for severl times.It can transmite to other people around me by coughing, got thiner, and it can cuase we die. I aet rice and glass, plate,and spoon were isolated form my family because I saw my father in low did lik…	When I came to hospital to register to treat TB and then TB worker ask me went home and he'll bring drug for me at my home but I didn't take TB med because I have alot of disease such as gastritis, hypertension,and heart problem and I took so many drug to treat other disease and I heard from pt to talk about side effect of drug I afraid I can't take it. TB worker came my home to convnce me afew t…	I think we should go to ask symptom and screen house by house and frequeuncy to visit people at communiy,	It is easy to ask people all the house in community and told around about information of TB.	I want a Dr give other drug to reduce other disease that I have while I'm taking TB med.	Give drug to reduce my stomuch pain and hypertension or other disease.	I wanted to get treatment at home.It's easy for me because I can do housework. Sometime I'm busy at home. I no need to pay money for transportation. I want to provide drug at home for 1week or 2 weeks.	It reduce my transportation. If I treated at hospital I have to drive motor dub and pay around 6000 or 7000 riel per day.	I would to tell he/she that we have HC to treat TB and provide drug to take everyday and no need to pay money.As me I have other disease such as stomuch pain, hypertension and heart disease so I need they give me other drug beside TB med to help me during I took TB med.	nothing siad about this	nothing said about this He wanted TB worker take drug to provide drug at home.	After we took TB med how about my appetite is good or not? Sleep? Fever?
14	IDI-TB03-v35-129	Delay	sell cake at home	female	58	secondary school level 8	TB worker went to my village and went to ask people who have coughing house by house. When they arrived my home I told him I got cough however I took drug but it not better and then he gave me 3 cup to put sputum. The first cup at night, second cup at morning and third cup at early morning. After got result	I knew TB is a transmission disease.It transmited by talking, breathing, eating rice together, and we prevent by wearing a mask, aet rice and kept the plate, spoon isolated to other people that I lived with.	When TB worker arrived my home they talked to me so sweet and he told me, aunt have cough she can produce sputum and put it into a cup to give me and then I'll take it to find TB. His characteristic is a gentle man and not rude with people in my village. He has professional to collect sputum, tough person to help people and provide drug to other people in my village, now some of them get cure. He…	If VHV went along with TB worker to community, it's easy for me because they understand about siuation in my village and I can ask to them about how to take drug. When I sick I can tell them and they went to tell the TB worker. When I afraid to ask TB worker but I can ask VHV if I wonder something. The TB worker informed me that I had TB and I believed this result because I didn't know who has TB…	The first time that I started to take drug was no problems or got side effect from this drug,but after I change a drug,I've been got a problems such as sleepy, tired, dizziness, and pain on arms and legs. I just only long waiting time at Dots until my turn and I went to take drug at hospital for 4 or 5 days after that TB worker (Panha) brought it to my home. I didn't pay money for drug but I pay …	I think it is enough for me because all of them try to collect sputum and bring drug to home. I really appriciated with them so much so I didn't need anything more than this.	TB worker came my home and ask about symptom and collect sputum at my home. They screen house by house in my village.	TB worker should mention about bring a drug regularly to TB pt to take.	TB worker didn't miss a drug for pt to take.	No other place to treat because I know only this HC Pochentong and it is easy to treat.	Dr care about pt and give drug without pay money.	We try to talk with pt by sweet word, polite and tell them, they give drug without pay money. We try to take drug regularly if it make us so difficult we should patient to get cure. It will get cure and no TB to cause sick. If we not to treat, we can't get cure. Dr recommended we did'nt work hard, didn't drink alcohol and somke. We should follow him. I'll blem and ask he/she to treat TB if he/she…	nothing siad about this	I'm feeling upset that I don't have money to give to TBW to eat something during he try to bring drug to me at my home. I was respect him and nothing to say beside thanks.
15	IDI-TB05-v06-145	not delay	sell cake at home	female	27	primarily school level 2	My uncle advice me that Kropet came to collect sputum at home. I got sick so he came to my home to collect sputum. He told me who is he and my uncle known him that he worked at HC. He come to my home and explain a lot but still remember some. He told me he want to collect sputum to examine because I got cough and TB we treat 6 months. I never know the action of screening TB at home. I've heard fr…	TB is make us become thiner and thiner and can cause we die. It transmited by coughing, eat rice and use plate or share glass together. We can prevented by wearing a mask, when we cough should cover the mouth.	When TB worker came to my home I not get stigma because I want to get cure and I want to know my disease too. I aske them to collect sputum to exam. I asked TB worker how many day that I can get results.After I got results are negative but I still has cough and shortness of breath so TBW came to collect again and result show I has TB.He talked to me so polite, soft and give a good advice to me. T…	I got enough information from TB worker and I believe this result because after I took drug more than a month and get better. Another hand my mum had TB so I afraid I transmited from her. After I get results, he bring me to HC and worte the happer for me. I should go to HC to take drug and drink regularly at 6 oclock morning. We treat TB for 6 months and we recollect sputum to exam again if have …	I'm vomit, legs and arma are weak and diziness when I took drug in the first time. I told TBW that I have problems as above but he told me the first time is lilke this. I have problem with my econonic too but I never told TBW because I'm shy of him.I;ve started since 13/june/2013	I want him to collect sputum near my home or my home is easy for me because we not to pay money for transport. TBW should freqeuncy to visit pt at community to find pt. I want him to tell the results back to pt unless we have TB or not. I want them to screen house by house to find more pt because more pt have cough but we don't know it cold or TB. TBW should try to collect sputum unless we can't …	I can walk to collect sputum no need to drive motor, not wast the time to go.	I encourage he/she early to come to treat is better and easy to get cure and we can live longlife to take care our children. Sometime we encourage and sometime we scare them. I known it well because I have experience from it. We should inform immediately after got result of smear.	If we got married and we die and leave our husband live alone so no one to take our children and maybe he get other wife.	I want TB worker to screen and treated TB at home	TBW went to ask people at community to find more pt.	I want to tell TB pt try to take drug as me becuase we are sick so we should take it to get cure.we told them to come to hospital to take drug regularly don't miss it. I told them don't defaut however it so difficult when we took but after one month it'll get better because we improve eating by effect of durg so we increse energy to aganist the drug.	nothing siad about this	I afraid of TBW mind that he always bring drug for me at home and I afraid he tired too.
16	TB02 V25-050	Delay	Soldier	Male			One staff come to my house and give me sputum container and telephone number, then when I call him/her to take my sputum, then the day after he/she came to my house and ask me about my symptomps, I told that my symptoms was started nearly half month, that time I went to Pochentong Hospital, they took chest-xray and give me some medicine because it was closed to khmer new year, Pet did not have en…	Keat (he/her) introduced me that he/she come from Samroung krom , TB staff, to visit people house by house about TB symtomps. This disease is difficult to treat if we keep it for long time it can make you died, he told me this informationa and said I am on time. currently we cant treat 100% when they diagnosed that is this disease. Yes, advise to continuous the message if our neighbor has similar…	I feel that Pet who go to visit my home, have characteristic gentle, and ask us in good way and advise. Pet is kind and explain me about my disease, he/she is a kind of person who have high knowledge, he told me about the history and follow the standard of treatment; this disease is started like this and after treatment it become like that.. I conclude that he/she has a high education because wha…	It is faster for example we got sick or our relative got sick we tell to community and communicate to volunteer at the community.Sometime we did not know about the procedure, volunteer can tell us. Go to hospital with spent any money.	There is no problem with Pet, with medicine or what? Fist I faced difficuluty to swallow the medicine. But with Pet I met regular no problem. Currenlty I feel better, since I took medicine for two months.	He was told that if we have disease, please tell Pet because this disease can cure, it is not a complicate disease.		I follow Pet'comment to take medicine. I never drop to swallow the medicine. Yes, should follow prescription of Lokroupet who tell about when, time day , follow util finish, it is not hard work.	In the morning after I go to Pi Pi about 6 am or 6h30 am I swallow the medicine then tick the sign for a day then tell my wife that one day if I forgot and you forgot, they they will blame ah ah. Example on Monday to Sunday I take if on Sunday my medicine will be gone at that day afternoon Lokroupet did not bring the medicine to me so I call to Lokroupet and sometime Kroupet is busy if I can go t…	I feel confidence to government hospital or Pet Angka , of it is clear I will come. I confirm that Pet , there is available materials, skill staff . If I got to others hospital, I am afraid to private hospital because we have no money, eevn they know we got TB but they still treat to get money, it is difficult when it is not cure. Our hospital, Pochentong when we need to call the car, then we can…				I want to help to expand the information about the project, it is to help , like me, I am a patient I help to publish the information it is true, there is this disease to make the other believe.
17	IDI-TB05 V23-063 TB CS	At first I did not know I had fever chilled I bought drugs near my home, after that Yes, Lorkrou went down to my village he went down, I asked for ticket for exam, he examined my sputum he said I had Tuberculosis TB infection, And he sent me to Samdech Orv Hospital when I went to Samdech Orv they sent me back to Chamka Doung HC at that time i did not recognize where the Chamka Doung HC is? then I…	before get sick I sell cane that cut in cube stick on wood, lotus fruit, pumkin and bring to sell along the road. after got sick house wife	F	45		I didn't know him at the beginning but he went down to the village I approach him and told him that I had chilled and fever and could not eat anything, and my husband couldn't go for Cyclo taxi. He went to my house everyday on the second day of my sick he took my sputum on Saturday then I got the result on Monday. at the begining he introduced himself to me I just listened to him, he came from th…	tuberculosis, cough and chest pain, He told me like that and he wrote one night for cup 1 and took to him until one week and I thank Lorkrou wish him to go to my home, to help almost my life. Lorkrou talent unlike any medical teams, ironic when they saw and don't want us to come near because they afraid of infected infection infectious tuberculosis.	He went to my house everyday on the second day of my sick he took my sputum on Saturday then I got the result on Monday. Lorkrou help me help me to give the drug. He give drug for three days sometimes 4 days. He brough drug to me up to I relieved and can come to HC for get drug. before i heard information from the village nearby before I meet the Lorkrou Peet. Before I din't know they have projec…	Peet went down to my house at 8ham and spend 5-10 minutes in my house Peet go to village almost everyday. he save me help me he looked me daily.I thank him very much. I got sick and lost weight from 79 to 40 kg not felt good cough sweat at night time didn't sleep well pain all the body tired, and unconscious they brough me to Samdech Orv hospital then they referred me to CENAT, I was admitted at …	First ashamed Nakkrou First of all, they do not come to my house afraid of contaminate stop talking to me… ...first swallowing drug I felt fire in my chest fever chill can't eat…my hsuband couldn’t go out for gain money didn't have anything to feed my children because he wa busy in take care me. when took drug made upset chill fever dont want to eat feel like adbomen push somthing out pain in che…	question 17		... Peet took me in the Chamkar Doung with his motorbike and bring me back home. Tomorrow he gave me the medicine... ...when took drug made upset chill fever dont want to eat feel like adbomen push somthing out pain in chest, and Peet told me to try in taking it it's upset only half hour. After that I tried to take drug and few days got better. when i'm poor my husband could get income only 7000 …		at home and come to HC for collect drug because It's close to home, and my children need to go to school no one take care house if I was admitted in hospital it's difficult need someone to take care there but I want to be admitted in hospital because at my house so noisy I can't sleep at day time voice from outsite...			...it's good to have someone come to the village to look for suspected TB patients. I want to have like that… Good Lorkrou, he went along the home, It's a relief work for us to find the person didn't know and didn't go to Peet … it's good if there has one village chief to accompany Peet to go in community because Peet just walk alone in community asked all the people if walk around not clear who …
18	IDI-TB03 V12-100-	Delay he come to my house 3 times and the third time can collect sputum.	help wife in carrying and buy fruit to sell	M	52		I used to take drug for TB for 6 months then I stopped for 2-3 years in recently I cough then Peet came to my house and collected my sputum for exam. And waited for 3 dyas I got the result is TB positive they send me to Samdech Orv hospital at the begining Peet just looked on my status he suspected me had TB. I looked Peet seems kindly. my wife implore me also and persuade me to go to hospital I …	First Peet went down to village and met me during I drink wine together with other 2 friends. then Peet saw me and asking me he suspected me had TB. He's clever but first time I didn't trust him. the he keep 2 cups with me one container to put sputum at evening and one cup to put sputum in the early morning and omorrow he come and collect the first time we go alone. I looks him he follow -up me a…	I call to Peet and then Peet call back. He asking my health. …at this time I don't do it again ( stop taking drug) I stop cigarettes, alcohol, I stopped eating and smoke since I took drug around 2 months. Previous I didn't go to hospital then 2 staffs Peets come and persuade me to go to hospital tracing me 3 days then I agree to follow him. Some others 2 patients near by house cough so told them …	Peet came 2 time to ask me in collecting sputum I do not want to until he begged me he said if I not cure when I old is difficult for myself. When the Peet go down directly to my village I'm happy and welcome Peet asked us to follow their advice. they told me to treat 2 months.	Peet came 2 time to ask me in collecting sputum I do not want to until he begged me he said if I not cure when I old is difficult for myself. …at this time I don't do it again ( stop taking drug) I stop cigarettes, alcohol, I stopped eating and smoke since I took drug around 2 months. Previous I didn't go to hospital then 2 staffs Peets come and persuade me to go to hospital tracing me 3 days the…	provide health education. Home visit.		They told me to get my medicine at the hospital, by the way, yes, only in the day, the only way to date yes. Yes , I decided yes , I told him, except that before I used to be sick I got drug at the local hospital but now they brought me to Samdech Orv hospital he didn't say anything he just examined me assess properly and told me to take drug, swallow drug I 'm busy right way, he let me take a mo…		I like to have someone come to village to find the TB case, yes enter home. ACF is good especilally for someone who didn't interest on TB should continue provide treatment at home because at hospital wait long time to get drug. Take drug at home can has time to do anything else like small work that can help in getting income.		Peet need to go to the community and provide health education to people if they has disease go to hospital.	ACF is good especilally for someone who didn't interest on TB. It should continue and expand to other palces it should ask vilage chief to come together it good for him also. But it's good also if Peet go alone because some patient don't want other know about him/her. need patient collaboration"unless patient want yes, if not wanted, we don't need to force them because they do not want.. Explain …
19	IDI-TB11 V01-911-	not delay	washing clothes	F	46		I don't know when the disease occurred I cough 4-10 days and didn't recover after I took drug from store I saw they interview some patients at house nearby in the village that why I asked them for check me also. Peet from TB finding group agreed to check me	I knew TB is persistent cough I saw my aunt before she died she cough and difficult breathing before I knew I had TB at the night I had fever, chill pain on back pain all the body, my children brough me to do blood test for malaria but it was negative, when cough it made difficult breathing then I went to buy drug at drug store and next went to hospital Samdech Orv but the cough didn't releif I w…	Peet didn't disgust with the patients he talked face to face as normal. As normally ... When we had IB They do not want to come near us but Peet felt normal. Peet come and encourage us to take drugn. When Peet talked with us is easy to understand. In the past Peet went directly to village alone. no shame! Like that! If we got disease the disease in there ! No one wants to happen. everyone has dis…	Peet come at the first time he gave me a letter and adviced me to bring it and go to hospital at and tell the buiding where I need to go. when they told me I had TB I come to treat immediately. if I need to do something I left it, then I need to come to see Peet. Do not be late don't let Peet wait us we need to wait him because no need to pay money thus I don't want to make Peet difficult in wait…	when took drug made me hard want to die a little bit want to living a bit. The 2 month is difficult for me in taking drug. at the same time my husband was difficult I couldn't say anything he drunk and smoked my children had money and went out drunk. I can't go to work for 4-5 months already. Lack of money to spend in family for food. Yes, at the begining we can't eat anything and can't sleep but…	keep have this project. Peet go down to community I'm happy to have Peet go to my house to give drug and asking on our health.		Peet told me that the first swallow hard way and we need to eat a lot to and for awhile it will better. Thus keep patient. Keep regular taking drug every morning. He ask me to come to hospital everymorning I said Lorkrou Peet, I don't have any money to come to hospital everyday can you let me have drug for 1 week again. Asked 1 week again and he said to take 1 day 2 ablets in the morning, do not …		Easy way is Peet come to village we don't feel tired Peet come down and collect sputum then Peet call to us to come and collect drug. It's easy for us because we didn't spend money. I like to go to Samdech Orv hospital because I don't need to spend money for transportation it's close to my house.			If they have volunteer to go across the village it will be good also for us and Peet. It's not difficult like we walk and asked every house. The project is good should keep it because it come to home in the village. It should have Peet to give drug at home because when Peet come home he also ask and looking our health also.
20	IDI-TB03 V38-126-	not delay:	elderly	M	58		First Peet went down to the village and disseminate the information then I listened his directory to see whether the disease cough reasons why. Peet went to my neighbor and brought drug for him at that time he seek for patients he saw me cough and thin and he susespected me then he asked my background then he advised me to do x-ray at hospital. I told him I cough and lost weight then Peet asked m…	Peet provide treatment at the beginning I need to took drug infron of Peet at Porchen tong RH. Later Peet bring drug every week to my house to give to me e.g they gave drug 5 days after 5 days they come again. Their policy need to give drug everyday due to my house is far if they come to distribute drug every day need to spend gas so on that why Peet provide me 5 days. when Peet come every time t…	First I didn't realize that I got TB I just knew that I got cold with cough and sneeze, tired, join pain, sweat, feel fever, cough at night time can't sleep i used to got pertussis since i was young nd I wonder how TB origine from where?. Peet went to my neighbor and brought drug for him at that time he seek for patients he saw me cough and thin and he susespected me then he asked my background t…	First Peet went down to the village and disseminate the information then I listened his directory to see whether the disease cough reasons why. First I didn't realize that I got TB I just know that I got cold with cough and sneeze. Thus I knew TB via Peet. if we has fever not strong fever cough, sweat at night and transmit via breath Peet provide treatment at the beginning I need to took drug inf…	I didn't have any problem with Peet. Peet always come to give drug to me according to the day which Peet promise. The time when Peet come to my house it was ok no short no long. Peet always advices me to take regularly drug. Peet tell me to eat enough food but it lacks, as we eat irregular like this day we have beef tomorrow we have fish after tomorrow don't have any to eat thus we eat Prahok cho…	should has volunteer from the village accompany Peet to go from house to house beecause we can see a Peet down with volunteer thus volunteer can disseminate the information before Peet come for example, Oh! Peet come down to visit us if someone has disease please tell Peet they come to visit us and to ask us whether we are sick anyway. It is hard for patients to find Peet some patients can walk i…		I follow Peet advice need to take drug 6 months everyday.		Peet go dowm to house, it's good they help us I'm happy like we have god come to help us to be cured. I want Peet go to my home because I don't like hospitalization when admit long time I feel I have self-poisoning, second reason is that I don't have any transport vehicles all the times I take motodop (mototaxi) and sometimes money my children if they have money they provide me but if they don't …		if I know someone who cough long time I encourage him/her to take x-ray to go to see Peet, collect sputum and give to Peet. And encourage them to follow Peet advices do as Peet said.	should have volunteer from the village accompany Peet to go from house to house beecause we can see a Peet down with volunteer thus volunteer can disseminate the information before Peet come for example, Oh! Peet come down to visit us if someone has disease please tell Peet they come to visit us and to ask us whether we are sick anyway. It is hard for patients to find Peet some patients can walk …
21	IDI-TB01 V07-334-	delay. Peet came and collected my sputum when Peet contacted me by phone at that time I went back to my home town for 2 weeks that why	mototaxi	M	37		Peet came to village to find patients who had cough he went from house to house in collecting sputum for testing TB I drove pass by him during he was at the house along the way to my house at that time I was interested then because I cough and a little difficult breathing also that why I gave sputum to him he provided me 3 cups to put sputum. Peet from Samdech Orv Hospital	TB if not treat cause severe and difficult to treat then lead to die. TB transmit via cough when we cough don't cover by mask it spread to others contaminate by eating together use spoon plate bowl fork together. Can transmit via blood and touch the scratch bleed can cross Nakrou? During I took drug I eat in separate bowl spoon plate glass from my members family.	Peet communicate with me by phone when I was at home town he tried to communicate with me and told me I had TB, asked me to come and take drug he persuade me to take drug by said not him who get cure but you. Peet spoke with me softly. Peet educate me on disease with simple word he requested me to take drug don't let time past away. At that time I didn't believe that I had TB I wondered and surpr…	when result of my sputum was positive Peet call to me and made appointment with me to come and take drug at Health Center when I come to HC Peet collect my blood for further test to make sure I got TB. The first time Peet provide drug to me for 7 days because I requested him to give me 7 days I implored him many times I told him my house is far then he agreed. Actually the drug should take everyd…	for the drug it's not problem for me to take it, it cause me difficult little at the first week I felt pain all my body felt exhausted then I missed to go for income until nearly one month then I got better. Peet told me to take drug everyday at 5h30am but sometimes I wake up late then I take at 6ham.	I want Peet to go down to village because at village a lot of poor in there and go to remote area then people live there will happy. the they lack of transportation if Peet go to village it's good for them. Should has a volunteer from village accompany Peet because volunteer is a villager can recognize you in the village than can introduce to Peet. Introduce suspected TB to Peet. If we has volunt…		Peet contact me and tell me the result of my sputum testing because I was away from my house. He called to me and persuade me to come and take drug. Then I made the appointment with him in collecting my result and drug. if I was going out for long times or day i brought all drug with me to avoid miss taking. if have somone don't want to take drug I encourage him/her to take drug for our life. if …		At home because because when Peet go down we gain times espectially the poor they face with lack of transportation if have Peet to come and collect sputum at home it is good		shoud continue to have ACF in village and should expand to the place such as mototaxi park, Cyclo, construction worker place because in there many people there which they talk to each others and crowded palce also. For e.g. I got TB thus I can encourage other to check for TB for getting treatment on time.	shoud continue to have ACF in village and should expand to the place where mototaxi park, Cyclo, construction worker place because in there many people there which they talk to each others and crowded palce also. For e.g. I got TB thus I can encourage other to check for TB for getting treatment on time. the size of drug should be smllaer that now make it easy to take. Should provide drug at home …	Not really, we do not stay with them, see how they behave. So we are not frustrated. You just feel pity.I find that difficult (when patients are dying). Sometimes we have to give them time to accept it. Some patients fear the health worker, they think you are trying to sell them to the community, to advertise. Meanwhile you are there to do something good for them. Sometimes I find it difficult, i…

## Sheet: Sheet1
	Code	Delay or not?	Profession	Sex	Age	Education	how were you approached/informed about ACF	Knowledge on Active case finding	Perception toward ACF	Availability of ACF to TB diagnosis & Treatment	Barriers experienced? (esp for defaulters)	Strategy to improve TB screening in community	Example?	Strategy to improve TB treament ( adherence)	Example?	Convience place to take TB treatment	Example?	Stategy to encourage TB patients seeking care	Aspect of ACF in future	Others comments	Questions
No	TBR SC						question 1	possibly under question 1: not explicitly asked	attitude, info from TBW; timing, presence of VHV, home…	question 12-16	included in question 14-16	question 17		question 18
1	IDI TB o1 V07-3	Delay	Waste saler ( Lork Et Chay)	Female	43	Primary school level 2	I feel getting thinner and thinner, then when Mr.Ra came to my house and talked to me that I may have TB, so I agree with him to take my sputum to examine, 2 days later he told me back that I got TB. when Pet come to talk to me at homeI don’t feel ashame because it is my diesease, I feel ashame noone can help me. I welcome Pet by providing a seat to him and I listen to him, then he explain me, an…	I was told by Krou Pet who come to visit my house about pulmonary TB, bone TB and others but I can not get it much because I only know myself can cure. TB can transmit by eating, salivar, talking to each other, then when we are close we wearing mask.	Before I never heard anyone talked about TB , currently I show Krou Pet ( TB worker) dare to talk about TB, and I really appreciate and acknowledge him to come to my house and talked. I get cure from TB. Krou Pet bring the medicine for me, I am happy, he/she never blame me when I asked him/her, they said, ok try to take the medicine until 6 months. Everything is good, bring the medicine for me al…	When Krou Pet go to community, I told him who have disease, Krou Pet help some and I help some, like I also have disease and now I get cure. He gave me a sputum container, then I put the sputum inside the container and hand it to him and I acknowledge him and tell when my medicine finished please come to visit me again. I like him.	It is not difficult, when I take medicine I feel difficult then I call to krou because the medicine make me suffer, then Krou said to try not to drop , I try to overcome by drinking more water and eat more food.	I believe Pet Ra, and follow him , I take TB medicine until 6 months then I got cure. Pet should educate TB patients, patients listen to Pet, He treat us to get cure. I never drop my medicine , you can see the peal of medicine, if I drop my daughter blame me. I want to bring the other people to come to health center. I want them not to drop the medicine away because medicine is expensive. If you …	If we don’t take medicine, long time , it will made us become cough with blood, numness of leg or hand. If no medicine insode our body so the only way is died.	I understand that TB medicine prevent TB, I prevent myself to get TB again when I did not take care myself. I don’t want Pet Ra to treat me at the second time. If we don’t take effort to take medicine, if wed rop in the middle way when we take examine again, it become hard to treat. I have to be cleaned, hygienics. I respect comments'krou Pet. I want the other patients listen to Krou Pet, follow …	TB medicine is not taken 2, 3 time but we have to take 6 month until we get cure for ever. Take medicine regularly , don’t drop it. I want totreatt myself faster because I don’t want myself get wast, can not sleep when I did not take medicine.	Like to have TB screeing at the community. Krou Pet come to treat at community then we got cure. It is convenience for community for the future we have Pet who has skill come here and Pet was appreciate and good. Can serve all TB patients. Pet can screen TB for me and others people too, all can get cure. I like VHV to walk with TB worker, then they can treat TB for all villager. Provide TB treatm…	All people like TB screening at home and community.	Want Krou Pet to continuous screen TB patients and All TB patients should go to screen TB. I want others people to come to health center, to examine TB, listen to krou Pet, because they seem not believe Pet when they become serious sick, when Pet treat me to be cure, I like tell the others.	I want Krou Pet take care other people in the community like me, I want them have a good treatment from Krou Pet.	I am a formal TB patients, now I got cure from TB, I want the other patients who has not yet received treatment, can get treatment from Pet and cure like me.
2	IDI TB07V15-053	Not delay	stay home	Male	49	Primary school level 5	Whe I got cough, I informed Kakrou, then I got the sputum container then she told me before I make sputum, have to clean mouth 3 times, then put the sputum in the container, she wrote the letter to stick on the container, a few days(3-4 days) later I got the result . Kroupet told me to take treat at home and withdraw the medicine at HC, 0nce a week,or sometime in case the holiday, I can take medi…	I was informed by staff from HOPE center about to bring sputum and take the medicine.	TB worker who work for ACF, visit patients home, he/she is friendly, generous and want us to get cure. He/she ask patients try to take medicine and have a bath to clean body. They like patients, he/she ask us to take medicine regularly and everyday. Village helath volunteers is good as Kroupet,he bring people who have disease to Kroupet to examine and bring sputum to Health Center. I am happy to …	Yes, I heard ACF from Kroupet at HOPE center. Know TB by other source from TV & Radio. He comes to my house and ask me, I am happy because I have an idea to tell people and my neighbor to discuss with Kroupet. Kroupet hand the sputum container to collect sputum.	There is no difficulty, I got only complain that I have germ from my family, then they asked me to come to health center then to get cure to make them happy. In addition, first time of my treatment, I feel dyspnea then 2 days later I become normal. It made difficulty to my family, when I take the medicine I fell hot in my body.			We are poor, we need to suffer to take medicine, medicine is not charge money to make ourselves get cure, if we did not take treatment we can die.		Want to have TB screening in the village. Because want the patients who have no money and transport can meet Kroupet when he go to the village.	\		Want VHV go along with Kroupet to visit patients home because they know community people, VHV know who are sick or not sick, poor .. Next to improve this project, to make patients more convinience need to have patients accomodation. It should have transportation for patients when patients go to hopsital.	It is very important to serve people. It is very important for poor people who have TB.
3	IDI TB14V01-23	Delay	Construction worker	Male	55	Primary school level 3	I suffer with dyspnea sometime and cough in the early morning, about 7 to 8 month, until I heard about the information about if someone have cough more than 1 week to see Pet. Pet come to my home and aksed me to describe my cought, first I have cough at night and sometime cough at day time with mucus. First ask me to take my sputum, to examine, 1 week later then he gave me a paper to get the medi…	Pet come to my home, Introduce him/herself. Ask me about my symptoms. He explains about TB symptoms. When he goes to my house I am busy then I can meet him when I am free in along the rail road.The I accompany him to my home. I heard about the TB screening at home through radio. TB is not treat on time, people died. TB is contaminated disease and it is transmitted by eating , dringking using same…	People is happy because it serves people. This disease occurred on poor people. Kroupet is good. Pet talked in sweet speak to us. I feel I should go to hospital by ourselves. But if they come to my house I feel very happy. I don’t feel ashame. He talked to me about half and hour. When they go to screen my TB at home, I feel that it is my second survival. It is good, in my life I never met Kroupet…	He told me TB has three form; bonne TB, pulmonary TB and Lympnode. I understood about TB. Pet is health staff who work in our health center. He goes to screen TB by asking people who have cough in our village.	My family is poor, I told Kroupet about my poverty.	Pet tell me how to take medicine example time. I help to tell other people about to screen TB. I suggested other people who have cough symptom, loss weight, and health staff should come to screen them.	We can quit the medicine because it is our disease.	If a patient take medicine and got side effect, they should call to health center. I told the other people about TB symptoms such as cough at midnight. When you take the medicine you should follow Kroupet advised. Kroupet talked to me and asked me to try to take treatment. Educate me to take treament to get cure faster. Kroupet educate me to take medicine regularly, take a porriage soup, take the…	It depend on the medicine, Kroupet screen our disease and give the medicine base on our disease. Kroupet said that Pou Eng, Ming Eng should not feel ashame, it is our disease, if we did not take treatment, we became serious. I told other people, if we feel difficulty to take medicine, we just go to take medicine from kroupet at the appointment time and we spent our time to work sometime., We just…	Either at home and Health Center. At Health center is good, because it is not much disturb to health staff. I though that when I am free I go to screen TB at health center, don’t not make difficulties to Kroupet to come to my house. Currently I decide to take TB medicine at home. Because I am poor when I take medicine at home I can take time to do my work and I also have time to take rest. If I t…		To encourage patients, at health center before giving the medicine Kroupet just give an idea to lead patient to motivate to take medicine.	They should come to screen and send to take chest X-ray	The treatment provided free of charge people feel happy. I appreciate Kroupet so it is upto Kroupet to have suggestion.
4	IDI TB03V30-051	Delay	Woker to install Antena TV	Male	29	University	I was asked by TB satff who visited my house because I got cough and sumited sputum to examine. My symtomp are cough, swet, weight lost. I have checked at health center 2-3 times but I did not come to pick up the result.I got these symtomps since Nov 2012 and wait unitl 1 month to get diagnosis.I went to buy medicine at pharmacie, it is only make me feel better but not cure.My cough is still cont…	He told me that he come from HOPE. He told me that if someome ask about TB, TB is contagious, it is not hereditary. TB is contagious disease, eating together.When I coug I have to bear my mouth.	Yes, because there is no possibility to come to health center, no money to pay for transportation so when they come to provide service at home, it is easy for people who have no money Na Bong.	First time, at my house, TB worker park his motor, greeting me and introduce himself, he come from Angka (NGOs) asked me whether I got cough , chest pain and shoulder pain. He explained me how to go for TB daignosis. He visited my house around 8 am and spent about 30 minute to talk with me.I feel that it is no loss the time but it like someone come to discuss about my disease.	First I take medicine about 1 week, I want to stop because I got suffer from side effect of medicine Na Bong	We explain that before I used to get cough the same as you then tell them to see Pet who come from Angka (NGOs). In addition tell them more that TB is contagious to others people who live with you. If we take treatment then the other is also feel better.		I feel that the other people can take medicine until finish it why I can not take it so I lose if I don’t take. I saw my mother, she got this disease, she did not take this medicine, she just take and stop later she got cancer, currently she passed away. Regarding the medicine we have to take it follow Kroupet recommendation. If we take it follow Kroupet and he advice not to drink alcohol, smoke …	For my opinion medicine make me suffer at the beginning. It is like the fighting of germ with medicin, from day to day we will get cure.	At rural area because some people did not have capacity to examine their disease. Yes to go diagnose at home and drop the inforamtion about the how to go for diagnosis when people got cough then we can communicate to TB worker. It is more convenience way.	If we have villager information, when we see people cough 2-3 day continuously we know only they catch a cold when we know this information we can go for diagnosis earlier so our lung can not have big damage.	Need villager 1 or 2 people volunteer to work for TB, they go to explain others people in the village.	If have support it is very good. It motivate patients to try to take treatment by themselves and get cure faster.	My opinion before TB patients can get support from health center such as Rice, sadin, or I can get money support for half or a month because at home when we did not work so we don’t have income if no income we don’t have naything to eat.
5	IDI TB03 V24-078	Delay	Teacher ritired	Male	80	secondary school	I was visited by he/her and asked me about my symptoms, later about 10 days he/she told me that I got TB and bring me the medicine, I was changed the medicine 2 times, until this time three times, after I take it for 6 months.when I am busy to joint social event (Bon) so I am absent then he/she changed to smaller medicine for small tablet medicine.Currently I finish treatment.	He/she came to my home and said that they came from Petsamdach Ov. He/she (Koat) told me that currently I am sick so Keat asked me to take chest-X-ray. Then Keat bring me to take it in Pochentong Hospital. Then Keat gave me some medicine but I did not take it then I came to HOPE center, they did perfusion serom to me, when it finished they said, her lung should not take serom. I was inoformed tha…	It is difficult to say, when I am sick I am confidence to Kroupet, but I feel disastisy when I go they did not ask me anything. I appreciate their mind to bring medicine for me at home, he/she kind to server us at home.	Staff came to my house, around 8h00 to 9 h00 am ,I did not welcome them well because I was sick, I was difficult to breath, Keat(He/She) came I was in the bed I feel that I can not survive, currently I have energie. The first medicine I feel no have energie when it finished I took the new one ,that make me getting better. they took my sputum three time, before tkae 1 container then 2 containers. …	I took first 6 months treatment then I stop later Pet add more medicine the small tablet (1 blister). For this 6 months treatment I took it regularly. They have give me to take medicine 6 tablets and half for a day, currently I take only 6 tablets per day at the morning, i got very suffer from the medicine, I afraid it make me more suffer I take 4 tablets at the morning and 2 tablets at the eveni…	Ah unless kroupet asking, and bring the medicine and ask me that what happen when I take this medicine, better ? Currently I know only chief of village, so if chief of village go to tell people about the disease, for me I did not know, so if kroupet come I will know who will tell me.		I want to take medicine because our disease, when we got side effect we have to try to take it. Don’t drop out, like me. Take it until finish if we absent we have to take 6 months again.		I want to died at home, Yes I like to have TB screening at home. I am happy to see staff (keat) came to my home, I get better I am very happy. I don’t believe Pet, eh Pet did not serve us, if serve unless we have money, no money no people serve us so why I did not go to hospital other wise I go. My opinion at home is better than hospital.	At home, because at hospital need care taker.	No asnwer	No answer	For Samdach Ov Hospital, I feel disappointed long time, they did not ask me about my cough?, cough with dyspnea or not? Fever? I said no fever.Ah so Uom eng fever eh eh , I told only two dyspnea and difficult to breath.
6	TB05-V12-162	Not delay	Garment worker	F	20	primary school	Nakrupet go to my house asking for sign and symptom of TB. (I…I want to know,..know my disease, I tell Nakrupet because I got fever and sweating poor appetite, tell Nakrupet about symptom of my disease tell Nakrupet all about this… she asked for my sputa to be examined.)	i was asking to provide sputum due to i has fever and weight loss.	Nakrupet has good attitude and profesional She has explained fully to TB patient. Timing and duration of visit by her is apropriate. Nakrupet encourages me to take and adhere to the medicine. No affect to patient privacy, no discremination in the community. yes, I think that, if have VHV go with Nakrupet, i think it would be easier, easier than Nakrupet go alone.	I said, I went to other Pet (clinic), they said I had typhoid fever, why, I went on this examination, said I had this disease? (laugh) At first I don't believe, I don't want to believe it. When I know my disease I am scare, I am scare until crying…(laugh). I was told to go to health center Oh, she told me that this disease, euh, the duration of treatment is 6 month. As they told me i come quickly…	got drug side effect, when taking drug feel hungry and no power. Loss time for my work, lose my work half day to go to get drug. Pay for motodop..(laugh)..to go to get drug.	Nakrupet goes to screen disease at home like this, think that more easy.		(I want to explain them that if they have that disease, they would go to hospital, for being examing our sputa by Nakrupet, known the status of our disease. Nakrupet give the drug, taking drug correctly, then that disease can be cured.) oh, encourage, tell them that get that disease, don't think that afraid of discrimination, afraid that other don't want to talk to us, because this disease is now…		It is easy for me, examine here is easy too, Bong, because we work here. (... I can get drug from health center every week, i can work and swallow the medicine.) I decide to get treatment at that health center. Given drug to us is accurate in time. Nakrupet speak sofly to us, she is very sympatic. Duration to get medicine is just halt and hour.
7	TB03V16058	delay	stay home take care grand child.	F	77	I didn't have any	At that time, he said he is from Pet Samdach (Samdach hospital) to find patient who have TB disease. He came around 7-8 o'clock, asking for everything	He ask me, I told that, have hot on abdomen, feel not good, then he take the sputum to examine. He took the sputum and later he told me that…have TB.	No village health volunteer come with him. He came to save us because we have disease. I don't think he come to interfer us. He is kindness to release our suffering. No one want to take care our disease, but he is kindly, he is generosity,… he had waiting to ask for the cause of disease, see the sputa, No problem, he can come alone... he come to help.	At that time the result come around one to two night, I forgot, Lokrupet. He came to call me two times, said the truth. To go to treatment and I did not go untill now. I strongly believe to the result, because at this age it should have. I told, I have no time, he just want me to go to Petsrok (referal hospital).	I face a difficulty, doesn't have time (all the children go to work, no time, no one accompany, difficult to walk, poor vision). When go there, children no food to eat. I can't earn money to support only one day. Now I am busy with Kan Ben (Pchum Ben). If i go there he will give me the medicine to take at home, i don't have time to go. i want to have an eye operation first. i didn't tell him abou…			That is it, if I have took it and feel better, that can lead other		I said, provide medicine to take at home	want to take medicine at home have time to take care grand children and give daughter a hand. If go to the hospital, I…don't have caretaker, any way daughter no help, if my only one daughter can't earn money, we have nothing.	I don't know it is according to themselves, if they want to be cured they go to see Lokru to get drug to take.
8	TB11V01977	Not delay	District concil. khmer traditional healer	M	70	?	He went to spread out information, he took also soap,..spread information about this TB disease. Have fever, cold, long cough around 10 days. He took his motobike He give 3 cups, empty cup to spit out the phlegm. After getting phlegm 3 days he examines and found, said that uncle you have TB germ, then he said, uncle go to get treatment, then in the morning i came, he ask me to have a blood test.	Khan has informed, they told us through the meeting and the village leader told me as well. He went to my renting house, he said uncle in this place have someone coughing? I come to spread out about.., find TB symptom to get treatment. He is from organization center of HOPE.	He has, what I have seen he has good behavior. Good moral. He speaks easy to understand, has explain as well. He comes around 8 o'clock. When arrived, he goes arround to ask, house by house, to see whether someone get sick, like that. I feel, I feel happy. I spend around half an hour.	Cough one or two day, fever for 10 days. At first, as before I bought medicine from private clinic and it not better, then I want to go to hospital but he came to my house	Oh, he ask me to go to take drug every morning, then I ask him that I am busy with work. I don't have money to go, ask for every 5 days to get drug. I am poor, poor until can't find food to feed children. Drug side effect (itchy)	Yes, I help to share information We explain them incase they don't accept the TB We cough more than 10 days need to go to chec up. The neighbor if they cough, when heard coughing at neightime, tell them to go to check up at hospital. Some they believe us, some don't believe they go buy drug out side.	(I explain that, everybody who have prolong coughing, go to hospital go to check for the disease.)	It is up to us, depend on ourself, we commit to live. Support from relative the drug is big and hard, need to crash with spoon. Old age need suspension medicine	(Yes, my wife is carefull, she urges, afraid that we don't take drug regularly. If I die no one take care my children, they are small.	I want home screening We take drug at hospital, just travel back and forth it spend around 3000 to 4000 riel.	(At home, not spend money and then we can work as usual)	We can explain, make them aware. If they don't go to treat inform Pet through this servise Speaking to them softly ( brother, sister go to see Pet, brother please go, we explain them that we afraid that they may have TB without aware.) (transmit to children, spoil the future of our chidren) Yes, i explain and show my experience	I want, No other NGO go to visit us at home like this. Good, for him to spread out information for ur health.	This disease transmit from one to one through air, salivar and sputum. Complication of TB (cough with blood, and then it transmit to our relative, our children in the household). Cause of death. I forget to take mask with.
9	TB11V02050	Not delay	Rice seller	F	25	primary school	I got cold, I took medicine but still get fever. Prolong coughing, I came to hospital, I did sputum exam at first time didn't have, then Lokrupet came to my house at the second time to take the sputa.	Never known about the activity, I didn't know what he comes for, saw many people come, I saw from my house when they go to other people's house.	when he came to my home, he said hello and then he asks for some one get sick. Speak easy to understand. Don't afraid of lacking privacy, because I don't scare of that disease. (After got the result, I told them I had TB, and then they said don't worry, this can be cured, take drug 6 month to 9 month it will cure) We don't afraid of discremination, our neighbor never discreminate us because this …	For me I think that it is good to have staff to visit home to ask for disease. First time I went to hospital in the front building, I told them I have headach, cold, I suspect of TB, I want to check for TB. They gave a letter and send me to TB ward. But can't find TB. they give drug but not better. He went to my house, he gave me the cup one more time, he said need 2 cups. When the team go to scr…	never missed to take drug even one day.	Ask them at home. Those who has disease but didn't dare to tell or to go to hospital,their friends help to explain.		Have to lell them to keep trying to taking drug. For me, I try everyday. My parent and my neighbor and my relative told me. At the beguining, my neighbor ask me whether I want to live or not, I want to live, then they said must trying. Euh… may be the family member should tell, your team stay far can't tell. ...that is it, you give medicine to patient for one month or half month because doing thi…	(...meet with the team one in awhile, stay home have brother/sister, parent can encourage)	I came to take drug here, I want them to see I have taken drug all morning. I never missed. I wanted them to see I take everyday. Because when it has side effect I can tell Lokrupet. Eh.. But when it going well I can take it at home. only take drug at home, save time	yes,..some are busy with house work or have small children it is difficult. They can do some for the house's work.	that must be the TB team go to explain or their relative explain patient to go to treat, this disease can't keep for long time.		Not really, we do not stay with them, see how they behave. So we are not frustrated. You just feel pity.I find that difficult (when patients are dying). Sometimes we have to give them time to accept it. Some patients fear the health worker, they think you are trying to sell them to the community, to advertise. Meanwhile you are there to do something good for them. Sometimes I find it difficult, i…	they said the disease destroy the lung
10	TB07V17030	Not delay	childcare taker. Sewing	F	40	primary school	Cough for two weeks, then by chance they come to screen for that germ TB. I am volunteer to wait for them to come. ..Yes, when they came, at first didn't know, after they introduced, there are Krupet female, Krupet male from Pet Samdach Ov want to ask me, like that. When Anty, didn't know myself get this disease, saw as well, saw the neighbor, saw Pet come but didn't pay attention. When saw that,…	The Pet Samdach Ov team go to ask, it fits to my desire want to be examined. He spend around one hour, sometime over an hour. I want them to talk alot regarding to the disease, about this disease from point to point. Because we are poor, so we don't know where to go, then when they go there we have hope. Didn't feel lack of privacy, around this place they don't discreminate the poor, they wish us…	At first they greeting, then said anty I am come fro this hospital, that hospital like that, want to discus with anty to find TB like that…then I am volunteer because I am sick when Pet come like this I am so happy. At first, they explained me, I have a mild cough, they took my sputum to exam if cannot find TB they will send me to Pet Samdach Ov for chest X-ray without paying. Their attitude are …	…This Krupet came to ask me for sputum, I gave the sputum to them, around 3 to 4 days they came to tell that I have TB, they gave me the result to see, said that anty you have TB. She told the result on Friday, on Monday I go immediately to get drug. I went to health center,...he gave medicine and came back to see him 3 days, it only reduce cough and forturnately Lokropet Nakrupet come to find ge…	my living is difficult, no money for transport, I told them like that and they know me. At the time I can't go to get drug, as I told my drug will be over tomorrow, then tomorrow they came. They brought drug to my home…			Encourage patient,…yes, Nakru who went here has a soft speech, for mild disease, as I said, the disease can be cured with a good speech. Encouraging is not usual for the poor such us (said a traight word, good speech is a megical medicine). They should have a good speech, pay attention to patient, provide drug to patient regularly such did nowday. For adherence, they shoud frequently come to tick…	(…like that, 2 or 3 days they go to the my house to see whether Anty taking drug regularly or not. Tell me the date to come to health center, and Anty can you come to health center? If busy, I can bring drug here.) ( in the morning they know me, they told me "Anty have took drug yet? taking drug is my breakfast, haha)	I prefer home treatment	Yes, it is easy, we stay home when get up in the morning known that must taking drug, known that my drug, I took it right away. If go in the morning to take in the hospital we may forget, yes may forget, owing to we do this do that and then we are late.	As I told before, Want Nakrupet go to every community, to house to explain them that Anty have disease, coughing have to go to treat at health center. And we are ill person have to know ourselve, as me, just they come, oh, I know I had, I'm happy, I want to cure. To get cure, the family member need to encourage them, because they don't want to be un-curable. We explain them, they listen to us.
11	IDI TB 14 V01 284	not delay	construction worker	Male			When TB worker arrived my home, he talked about the drug to treat TB. It's free. He told us he work at Samdach hospital. He explain about TB transmission, don't spit at crowd, don't drink water with the same glasses. He wanted the poeple come to get the countainer to provide sputum. They give a leaflet to to people and said about TB transmission, we eat rice with friends and family, it can transm…	I known TB drug is free. We can get cure without pay money, I known about TB transmission, don't spit anywhere. When we cough should cover mouth,wear mask when we go out or talk to someone. Don't drink water with the same glass.	I knownTB before the TB worker came to my village because my mum who had TB and I heard from elderly to talk about TB too. I just saw him to sit together with people at community and I went to see them and I heard he talk about TB and explain how TB is transmitted. He is gentle and kindly after they interview, he give a soap along my house. They told us treat TB no need to pay money. He has profe…	I got a result from uncle who work at Samdach Ov hospital. I trust the result because I saw his name card that he work at Samdach Ov and I believe that he said TB transmited by coughing, drink water together with one glass, and saliva. TB is dengerous disease it damage the lung like my mum,who got TB and her lung almost damage. He told me I have TB and he asked me to take drug at Pet Dombon( The …	It is difficult, when I took it in the first time it pain in the joint of arms and legs and dullness in the chest, but after took a drug I wait until a half hour or 1 hour. It's gone and then i told Kropet about my problems, but he told me that this drug when we took the first time,it diffuse like this. After I took it for 12 or 13days, it get better and not make me worse like before. I no need s…	I saw only uncle,who wrote alone and he came to my village 2 times per day, so I want to increase Kropet to come to my village to help him to write a name, an address and increase screening people in my village	People at community to help he/she to come to screen or do Chest Xray.If no TB or it has TB we easy to treat.	We explain about TB, TB transmission, treat TB is free no need to pay money, TB disease is curable disease and it has drug to treat at least 6 months. After we cure we can building the good future, can eat and drink with family and friends.	If we forgot to take TB med oneday, we'll start TB med again. I convened and explain my friends that they arrived our house, they gave drug without pay money. If they stigma us we didn't care. Don’t worry after we took TB med 6 months we'll get cure	.I think,the suitable place for me to treat TB are Samdach Ov hospital and Pet Doumbun because no need to pay money and near my house.	I liked to screen TB at community and my village.	Don’t take drug over time. Don't be upset,don't think alot and don't stigma yourself. We should be patient and don’t hopeless.You should see me before treatment my weigh only 38kg,but now after took TB med I have 55kg in one month so the TB is a curable disease so after we took TB med we'll get cure as a simple person no TB.	I want to screen all the province and went to Prey Veng to screen my village because my mum lived there and she had TB there too. I afraid she transmited to my relatives.	Don't be stigma the pt who have TB because TB if curable disease If we take drug regularly.	He wants to ask after we took TB med 6 months. It really get cure?
12	IDI TB03-V38-136	not delay	Farmer	male	63	secondary school level 10	The first time I had only cough and weight loss and TB worker told me they came to screen and found TB so I told them Oh screen me because I got cough. After that result come out and it is no TB. One month later,I had symptom caugh with blood, night sweats, weight loss 5kg and tired so I went to private clinic to stop blood. TBW so often to visit me and screen me again and he told me a resut posi…	I've heard TB by a Kropet at HC. They came to screen TB often, but now after TB worker came they not to visit the pt so often. I should careful myself to take drug regularly at 7 or 8 am.I know about TB transmission and how to prevent the TB.	The TB worker is a gentle and innocent person. They told me with a gentle work that uncle and aunt If you have TB I can help you. They have professional with TB and appropriate medical. He work with 2 people ,he told me about 2 people that accompanied with him but I wasn't remember. Two of them weren't VHV and all of them are gentle person.	A result + was inform byTB worker( Rin) who arrived my home to tell me and he bring me to hospital to meet a Dr at HC. He collect sputum yesterday and a result come out today and tomorrow I arrived the HC and then met a Dr to explain all pt have TB. I believe this result because I saw chest Xray and I trust I have TB. TB make me severe cough and sometime with blood. If we have TB and we not to tr…	I have to limite time to swallowing drug. It is difficult and have some problems such as dizzines, legs and arms become weak and can't do anything after took drug and it get better around 1hours after took. I can't do field and help my wife due to took this drug.	Let TB worker go to ask people and screen TB in community.	To communicate with HC and go to screen at community.	Explain pt when we took drug I would be has problem around a half or 1hour.Explain him how to take drug, timing to take. If I got side effect I should go to ask a Dr about this problems. Dr convince me to take drug regularly, didn't drink alcohol and smoke cigarrete becuase it'll make me get worse while I'm taking drug. We should have someone stay near us because if it has problem they can help.	Dr explain that this drug it has problem like this if I get fever take paracetamol, I'll better. Dr told me don't take drug after eat rice	He decide to treat TB at home. They can provide drug for me to take at home for 1 or 2 months, if	If I'm treat at hospital, it is difficult for me because nobody stay at home, no food and my home was far from hospital. I really appreciate to treat at my home. It's easy for me to pass urine or stool, eat rice or water and look after house and field.	I will tell pt who has TB like me should go to hospital to treat TB, you should look me. I had TB but now I got cure after I took drug. TB med is free no need to pay money and If they can't come I'll bring them come to hospital. We try to explian the side effect of drug it worse only a haft or 1 hour so we try to take it to get cure. We'll not die from it if we try to take drug.	nothing siad about this	This things are depend on the ownself,If like me I know him I can call him to help me, but the other people didn't know him so they didn't where they should go.	We shouldn't be shy when TB worker arrive your home or you have TB. You should tell your problem to Dr or TB worker. They can help us.
13	IDI TB03-V17-254	Delay	kat' RbuyGav	Male	59	No information in the file	I have lmyph node for long time and I've done chest Xray at Kompong Chhnang, Veitman and Sok Hok hospital(Phnom Penh) for 4 or 5 months and a result was report a bit brochitis. TB worker went to his community to ask along village, who have TB or cough. TB worker introduce himself to people and told us if have sputum I'll take it to read, If it has TB, we'll treat TB. TB worker told me if we got T…	It's good that TB worker come to my home to collect sputum and after that we know we have TB or not. We can know about TB transmission if we had TB, but we didn't treat. While we were taking drug, we couldn't drink alcohol and somke.	TB worker said in appropriate word and communitate with me to take drug, but some explaination are understand, but some are difficult to understand,because we're poor knowledege. They come to screen me around 8 oclock at morning. It's avialable for me because I'm not busy. They came to screen alone and asked me about sign/symptome.	TB worker inform me about result of smear that I had TB at my home and asked me to go to hospital. I believe the result. I saw my father in law had TB 20 years and treated TB at CENAT for severl times.It can transmite to other people around me by coughing, got thiner, and it can cuase we die. I aet rice and glass, plate,and spoon were isolated form my family because I saw my father in low did lik…	When I came to hospital to register to treat TB and then TB worker ask me went home and he'll bring drug for me at my home but I didn't take TB med because I have alot of disease such as gastritis, hypertension,and heart problem and I took so many drug to treat other disease and I heard from pt to talk about side effect of drug I afraid I can't take it. TB worker came my home to convnce me afew t…	I think we should go to ask symptom and screen house by house and frequeuncy to visit people at communiy,	It is easy to ask people all the house in community and told around about information of TB.	I want a Dr give other drug to reduce other disease that I have while I'm taking TB med.	Give drug to reduce my stomuch pain and hypertension or other disease.	I wanted to get treatment at home.It's easy for me because I can do housework. Sometime I'm busy at home. I no need to pay money for transportation. I want to provide drug at home for 1week or 2 weeks.	It reduce my transportation. If I treated at hospital I have to drive motor dub and pay around 6000 or 7000 riel per day.	I would to tell he/she that we have HC to treat TB and provide drug to take everyday and no need to pay money.As me I have other disease such as stomuch pain, hypertension and heart disease so I need they give me other drug beside TB med to help me during I took TB med.	nothing siad about this	nothing said about this He wanted TB worker take drug to provide drug at home.	After we took TB med how about my appetite is good or not? Sleep? Fever?
14	IDI-TB03-v35-129	Delay	sell cake at home	female	58	secondary school level 8	TB worker went to my village and went to ask people who have coughing house by house. When they arrived my home I told him I got cough however I took drug but it not better and then he gave me 3 cup to put sputum. The first cup at night, second cup at morning and third cup at early morning. After got result	I knew TB is a transmission disease.It transmited by talking, breathing, eating rice together, and we prevent by wearing a mask, aet rice and kept the plate, spoon isolated to other people that I lived with.	When TB worker arrived my home they talked to me so sweet and he told me, aunt have cough she can produce sputum and put it into a cup to give me and then I'll take it to find TB. His characteristic is a gentle man and not rude with people in my village. He has professional to collect sputum, told person to help people and provide drug to other people in my village, now some of them get cure. He …	If VHV went along with TB worker to community, it's easy for me because they understand about siuation in my village and I can ask to them about how to take drug. When I sick I can tell them and they went to tell the TB worker. When I afraid to ask TB worker but I can ask VHV if I wonder something. The TB worker informed me that I had TB and I believed this result because I didn't know who has TB…	The first time that I started to take drug was no problems or got side effect from this drug,but after I change a drug,I've been got a problems such as sleepy, tired, dizziness, and pain on arms and legs. I just only long waiting time at Dots until my turn and I went to take drug at hospital for 4 or 5 days after that TB worker (Panha) brought it to my home. I didn't pay money for drug but I pay …	I think it is enough for me because all of them try to collect sputum and bring drug to home. I really appriciated with them so much so I didn't need anything more than this.	TB worker came my home and ask about symptom and collect sputum at my home. They screen house by house in my village.	TB worker should mention about bring a drug regularly to TB pt to take.	TB worker didn't miss a drug for pt to take.	No other place to treat because I know only this HC Pochentong and it is easy to treat.	Dr care about pt and give drug without pay money.	We try to talk with pt by sweet word, polite and tell them, they give drug without pay money. We try to take drug regularly if it make us so difficult we should patient to get cure. It will get cure and no TB to cause sick. If we not to treat, we can't get cure. Dr recommended we did'nt work hard, didn't drink alcohol and somke. We should follow him. I'll blem and ask he/she to treat TB if he/she…	nothing siad about this	I'm feeling upset that I don't have money to give to TBW to eat something during he try to bring drug to me at my home. I was respect him and nothing to say beside thanks.
15	IDI-TB05-v06-145	not delay	sell cake at home	female	27	primarily school level 2	My uncle advice me that Kropet came to collect sputum at home. I got sick so he came to my home to collect sputum. He told me who is he and my uncle known him that he worked at HC. He come to my home and explain a lot but still remember some. He told me he want to collect sputum to examine because I got cough and TB we treat 6 months. I never know the action of screening TB at home. I've heard fr…	TB is make us become thiner and thiner and can cause we die. It transmited by coughing, eat rice and use plate or share glass together. We can prevented by wearing a mask, when we cough should cover the mouth.	When TB worker came to my home I not get stigma because I want to get cure and I want to know my disease too. I aske them to collect sputum to exam. I asked TB worker how many day that I can get results.After I got results are negative but I still has cough and shortness of breath so TBW came to collect again and result show I has TB.He talked to me so polite, soft and give a good advice to me. T…	I got enough information from TB worker and I believe this result because after I took drug more than a month and get better. Another hand my mum had TB so I afraid I transmited from her. After I get results, he bring me to HC and worte the paper for me. I should go to HC to take drug and drink regularly at 6 o'clock morning. We treat TB for 6 months and we recollect sputum to exam again if have …	I'm vomit, legs and arma are weak and diziness when I took drug in the first time. I told TBW that I have problems as above but he told me the first time is lilke this. I have problem with my econonic too but I never told TBW because I'm shy of him.I;ve started since 13/june/2013	I want him to collect sputum near my home or my home is easy for me because we not to pay money for transport. TBW should freqeuncy to visit pt at community to find pt. I want him to tell the results back to pt unless we have TB or not. I want them to screen house by house to find more pt because more pt have cough but we don't know it cold or TB. TBW should try to collect sputum unless we can't …	I can walk to collect sputum no need to drive motor, not wast the time to go.	I encourage he/she early to come to treat is better and easy to get cure and we can live longlife to take care our children. Sometime we encourage and sometime we scare them. I known it well because I have experience from it. We should inform immediately after got result of smear.	If we got married and we die and leave our husband live alone so no one to take our children and maybe he get other wife.	I want TB worker to screen and treated TB at home	TBW went to ask people at community to find more pt.	I want to tell TB pt try to take drug as me becuase we are sick so we should take it to get cure.we told them to come to hospital to take drug regularly don't miss it. I told them don't defaut however it so difficult when we took but after one month it'll get better because we improve eating by effect of durg so we increse energy to aganist the drug.	nothing siad about this	I afraid of TBW mind that he always bring drug for me at home and I afraid he tired too.
16	TB02 V25-050	Delay	Soldier	Male			One staff come to my house and give me sputum container and telephone number, then when I call him/her to take my sputum, then the day after he/she came to my house and ask me about my symptomps, I told that my symptoms was started nearly half month, that time I went to Pochentong Hospital, they took chest-xray and give me some medicine because it was closed to khmer new year, Pet did not have en…	Keat (he/her) introduced me that he/she come from Samroung krom , TB staff, to visit people house by house about TB symtomps. This disease is difficult to treat if we keep it for long time it can make you died, he told me this informationa and said I am on time. currently we cant treat 100% when they diagnosed that is this disease. Yes, advise to continuous the message if our neighbor has similar…	I feel that Pet who go to visit my home, have characteristic gentle, and ask us in good way and advise. Pet is kind and explain me about my disease, he/she is a kind of person who have high knowledge, he told me about the history and follow the standard of treatment; this disease is started like this and after treatment it become like that.. I conclude that he/she has a high education because wha…	It is faster for example we got sick or our relative got sick we tell to community and communicate to volunteer at the community.Sometime we did not know about the procedure, volunteer can tell us. Go to hospital with spent any money.	There is no problem with Pet, with medicine or what? Fist I faced difficuluty to swallow the medicine. But with Pet I met regular no problem. Currenlty I feel better, since I took medicine for two months.	He was told that if we have disease, please tell Pet because this disease can cure, it is not a complicate disease.		I follow Pet'comment to take medicine. I never drop to swallow the medicine. Yes, should follow prescription of Lokroupet who tell about when, time day , follow util finish, it is not hard work.	In the morning after I go to Pi Pi about 6 am or 6h30 am I swallow the medicine then tick the sign for a day then tell my wife that one day if I forgot and you forgot, they they will blame ah ah. Example on Monday to Sunday I take if on Sunday my medicine will be gone at that day afternoon Lokroupet did not bring the medicine to me so I call to Lokroupet and sometime Kroupet is busy if I can go t…	I feel confidence to government hospital or Pet Angka , of it is clear I will come. I confirm that Pet , there is available materials, skill staff . If I got to others hospital, I am afraid to private hospital because we have no money, eevn they know we got TB but they still treat to get money, it is difficult when it is not cure. Our hospital, Pochentong when we need to call the car, then we can…				I want to help to expand the information about the project, it is to help , like me, I am a patient I help to publish the information it is true, there is this disease to make the other believe.
17	IDI-TB05 V23-063 TB CS	no delay	before get sick I sell cane that cut in cube stick on wood, lotus fruit, pumkin and bring to sell along the road. after got sick house wife	F	45		I didn't know him at the beginning but he went down to the village I approach him and told him that I had chilled and fever and could not eat anything, and my husband couldn't go for Cyclo taxi. He went to my house everyday on the second day of my sick he took my sputum on Saturday then I got the result on Monday. at the begining he introduced himself to me I just listened to him, he came from th…	tuberculosis, cough and chest pain, He told me like that and he wrote one night for cup 1 and took to him until one week and I thank Lorkrou wish him to go to my home, to help almost my life. Lorkrou talent unlike any medical teams, ironic when they saw and don't want us to come near because they afraid of infected infection infectious tuberculosis.	He went to my house everyday on the second day of my sick he took my sputum on Saturday then I got the result on Monday. Lorkrou help me help me to give the drug. He give drug for three days sometimes 4 days. He brough drug to me up to I relieved and can come to HC for get drug. before i heard information from the village nearby before I meet the Lorkrou Peet. Before I din't know they have projec…	Peet went down to my house at 8ham and spend 5-10 minutes in my house Peet go to village almost everyday. he save me help me he looked me daily.I thank him very much. I got sick and lost weight from 79 to 40 kg not felt good cough sweat at night time didn't sleep well pain all the body tired, and unconscious they brough me to Samdech Orv hospital then they referred me to CENAT, I was admitted at …	First ashamed Nakkrou First of all, they do not come to my house afraid of contaminate stop talking to me… ...first swallowing drug I felt fire in my chest fever chill can't eat…my hsuband couldn’t go out for gain money didn't have anything to feed my children because he wa busy in take care me. when took drug made upset chill fever dont want to eat feel like adbomen push somthing out pain in che…	question 17		... Peet took me in the Chamkar Doung with his motorbike and bring me back home. Tomorrow he gave me the medicine... ...when took drug made upset chill fever dont want to eat feel like adbomen push somthing out pain in chest, and Peet told me to try in taking it it's upset only half hour. After that I tried to take drug and few days got better. when i'm poor my husband could get income only 7000 …		at home and come to HC for collect drug because It's close to home, and my children need to go to school no one take care house if I was admitted in hospital it's difficult need someone to take care there but I want to be admitted in hospital because at my house so noisy I can't sleep at day time voice from outsite...			...it's good to have someone come to the village to look for suspected TB patients. I want to have like that… Good Lorkrou, he went along the home, It's a relief work for us to find the person didn't know and didn't go to Peet … it's good if there has one village chief to accompany Peet to go in community because Peet just walk alone in community asked all the people if walk around not clear who …
18	IDI-TB03 V12-100-	Delay he come to my house 3 times and the third time can collect sputum.	help wife in carrying and buy fruit to sell	M	52		I used to take drug for TB for 6 months then I stopped for 2-3 years in recently I cough then Peet came to my house and collected my sputum for exam. And waited for 3 dyas I got the result is TB positive they send me to Samdech Orv hospital at the begining Peet just looked on my status he suspected me had TB. I looked Peet seems kindly. my wife implore me also and persuade me to go to hospital I …	First Peet went down to village and met me during I drink wine together with other 2 friends. then Peet saw me and asking me he suspected me had TB. He's clever but first time I didn't trust him. the he keep 2 cups with me one container to put sputum at evening and one cup to put sputum in the early morning and omorrow he come and collect the first time we go alone. I looks him he follow -up me a…	I call to Peet and then Peet call back. He asking my health. …at this time I don't do it again ( stop taking drug) I stop cigarettes, alcohol, I stopped eating and smoke since I took drug around 2 months. Previous I didn't go to hospital then 2 staffs Peets come and persuade me to go to hospital tracing me 3 days then I agree to follow him. Some others 2 patients near by house cough so told them …	Peet came 2 time to ask me in collecting sputum I do not want to until he begged me he said if I not cure when I old is difficult for myself. When the Peet go down directly to my village I'm happy and welcome Peet asked us to follow their advice. they told me to treat 2 months.	Peet came 2 time to ask me in collecting sputum I do not want to until he begged me he said if I not cure when I old is difficult for myself. …at this time I don't do it again ( stop taking drug) I stop cigarettes, alcohol, I stopped eating and smoke since I took drug around 2 months. Previous I didn't go to hospital then 2 staffs Peets come and persuade me to go to hospital tracing me 3 days the…	provide health education. Home visit.		They told me to get my medicine at the hospital, by the way, yes, only in the day, the only way to date yes. Yes , I decided yes , I told him, except that before I used to be sick I got drug at the local hospital but now they brought me to Samdech Orv hospital he didn't say anything he just examined me assess properly and told me to take drug, swallow drug I 'm busy right way, he let me take a mo…		I like to have someone come to village to find the TB case, yes enter home. ACF is good especilally for someone who didn't interest on TB should continue provide treatment at home because at hospital wait long time to get drug. Take drug at home can has time to do anything else like small work that can help in getting income.		Peet need to go to the community and provide health education to people if they has disease go to hospital.	ACF is good especilally for someone who didn't interest on TB. It should continue and expand to other palces it should ask vilage chief to come together it good for him also. But it's good also if Peet go alone because some patient don't want other know about him/her. need patient collaboration"unless patient want yes, if not wanted, we don't need to force them because they do not want.. Explain …
19	IDI-TB11 V01-911-	not delay	washing clothes	F	46		I don't know when the disease occurred I cough 4-10 days and didn't recover after I took drug from store I saw they interview some patients at house nearby in the village that why I asked them for check me also. Peet from TB finding group agreed to check me	I knew TB is persistent cough I saw my aunt before she died she cough and difficult breathing before I knew I had TB at the night I had fever, chill pain on back pain all the body, my children brough me to do blood test for malaria but it was negative, when cough it made difficult breathing then I went to buy drug at drug store and next went to hospital Samdech Orv but the cough didn't releif I w…	Peet didn't disgust with the patients he talked face to face as normal. As normally ... When we had IB They do not want to come near us but Peet felt normal. Peet come and encourage us to take drugn. When Peet talked with us is easy to understand. In the past Peet went directly to village alone. no shame! Like that! If we got disease the disease in there ! No one wants to happen. everyone has dis…	Peet come at the first time he gave me a letter and adviced me to bring it and go to hospital at and tell the buiding where I need to go. when they told me I had TB I come to treat immediately. if I need to do something I left it, then I need to come to see Peet. Do not be late don't let Peet wait us we need to wait him because no need to pay money thus I don't want to make Peet difficult in wait…	when took drug made me hard want to die a little bit want to living a bit. The 2 month is difficult for me in taking drug. at the same time my husband was difficult I couldn't say anything he drunk and smoked my children had money and went out drunk. I can't go to work for 4-5 months already. Lack of money to spend in family for food. Yes, at the begining we can't eat anything and can't sleep but…	keep have this project. Peet go down to community I'm happy to have Peet go to my house to give drug and asking on our health.		Peet told me that the first swallow hard way and we need to eat a lot to and for awhile it will better. Thus keep patient. Keep regular taking drug every morning. He ask me to come to hospital everymorning I said Lorkrou Peet, I don't have any money to come to hospital everyday can you let me have drug for 1 week again. Asked 1 week again and he said to take 1 day 2 ablets in the morning, do not …		Easy way is Peet come to village we don't feel tired Peet come down and collect sputum then Peet call to us to come and collect drug. It's easy for us because we didn't spend money. I like to go to Samdech Orv hospital because I don't need to spend money for transportation it's close to my house.			If they have volunteer to go across the village it will be good also for us and Peet. It's not difficult like we walk and asked every house. The project is good should keep it because it come to home in the village. It should have Peet to give drug at home because when Peet come home he also ask and looking our health also.
20	IDI-TB03 V38-126-	not delay:	elderly	M	58		First Peet went down to the village and disseminate the information then I listened his directory to see whether the disease cough reasons why. Peet went to my neighbor and brought drug for him at that time he seek for patients he saw me cough and thin and he susespected me then he asked my background then he advised me to do x-ray at hospital. I told him I cough and lost weight then Peet asked m…	Peet provide treatment at the beginning I need to took drug infron of Peet at Porchen tong RH. Later Peet bring drug every week to my house to give to me e.g they gave drug 5 days after 5 days they come again. Their policy need to give drug everyday due to my house is far if they come to distribute drug every day need to spend gas so on that why Peet provide me 5 days. when Peet come every time t…	First I didn't realize that I got TB I just knew that I got cold with cough and sneeze, tired, join pain, sweat, feel fever, cough at night time can't sleep i used to got pertussis since i was young nd I wonder how TB origine from where?. Peet went to my neighbor and brought drug for him at that time he seek for patients he saw me cough and thin and he susespected me then he asked my background t…	First Peet went down to the village and disseminate the information then I listened his directory to see whether the disease cough reasons why. First I didn't realize that I got TB I just know that I got cold with cough and sneeze. Thus I knew TB via Peet. if we has fever not strong fever cough, sweat at night and transmit via breath Peet provide treatment at the beginning I need to took drug inf…	I didn't have any problem with Peet. Peet always come to give drug to me according to the day which Peet promise. The time when Peet come to my house it was ok no short no long. Peet always advices me to take regularly drug. Peet tell me to eat enough food but it lacks, as we eat irregular like this day we have beef tomorrow we have fish after tomorrow don't have any to eat thus we eat Prahok cho…	should has volunteer from the village accompany Peet to go from house to house beecause we can see a Peet down with volunteer thus volunteer can disseminate the information before Peet come for example, Oh! Peet come down to visit us if someone has disease please tell Peet they come to visit us and to ask us whether we are sick anyway. It is hard for patients to find Peet some patients can walk i…		I follow Peet advice need to take drug 6 months everyday.		Peet go dowm to house, it's good they help us I'm happy like we have god come to help us to be cured. I want Peet go to my home because I don't like hospitalization when admit long time I feel I have self-poisoning, second reason is that I don't have any transport vehicles all the times I take motodop (mototaxi) and sometimes money my children if they have money they provide me but if they don't …		if I know someone who cough long time I encourage him/her to take x-ray to go to see Peet, collect sputum and give to Peet. And encourage them to follow Peet advices do as Peet said.	should have volunteer from the village accompany Peet to go from house to house beecause we can see a Peet down with volunteer thus volunteer can disseminate the information before Peet come for example, Oh! Peet come down to visit us if someone has disease please tell Peet they come to visit us and to ask us whether we are sick anyway. It is hard for patients to find Peet some patients can walk …
21	IDI-TB01 V07-334-	delay. Peet came and collected my sputum when Peet contacted me by phone at that time I went back to my home town for 2 weeks that why	mototaxi	M	37		Peet came to village to find patients who had cough he went from house to house in collecting sputum for testing TB I drove pass by him during he was at the house along the way to my house at that time I was interested then because I cough and a little difficult breathing also that why I gave sputum to him he provided me 3 cups to put sputum. Peet from Samdech Orv Hospital	TB if not treat cause severe and difficult to treat then lead to die. TB transmit via cough when we cough don't cover by mask it spread to others contaminate by eating together use spoon plate bowl fork together. Can transmit via blood and touch the scratch bleed can cross Nakrou? During I took drug I eat in separate bowl spoon plate glass from my members family.	Peet communicate with me by phone when I was at home town he tried to communicate with me and told me I had TB, asked me to come and take drug he persuade me to take drug by said not him who get cure but you. Peet spoke with me softly. Peet educate me on disease with simple word he requested me to take drug don't let time past away. At that time I didn't believe that I had TB I wondered and surpr…	when result of my sputum was positive Peet call to me and made appointment with me to come and take drug at Health Center when I come to HC Peet collect my blood for further test to make sure I got TB. The first time Peet provide drug to me for 7 days because I requested him to give me 7 days I implored him many times I told him my house is far then he agreed. Actually the drug should take everyd…	for the drug it's not problem for me to take it, it cause me difficult little at the first week I felt pain all my body felt exhausted then I missed to go for income until nearly one month then I got better. Peet told me to take drug everyday at 5h30am but sometimes I wake up late then I take at 6ham.	I want Peet to go down to village because at village a lot of poor in there and go to remote area then people live there will happy. the they lack of transportation if Peet go to village it's good for them. Should has a volunteer from village accompany Peet because volunteer is a villager can recognize you in the village than can introduce to Peet. Introduce suspected TB to Peet. If we has volunt…		Peet contact me and tell me the result of my sputum testing because I was away from my house. He called to me and persuade me to come and take drug. Then I made the appointment with him in collecting my result and drug. if I was going out for long times or day i brought all drug with me to avoid miss taking. if have somone don't want to take drug I encourage him/her to take drug for our life. if …		At home because because when Peet go down we gain times espectially the poor they face with lack of transportation if have Peet to come and collect sputum at home it is good		shoud continue to have ACF in village and should expand to the place such as mototaxi park, Cyclo, construction worker place because in there many people there which they talk to each others and crowded palce also. For e.g. I got TB thus I can encourage other to check for TB for getting treatment on time.	shoud continue to have ACF in village and should expand to the place where mototaxi park, Cyclo, construction worker place because in there many people there which they talk to each others and crowded palce also. For e.g. I got TB thus I can encourage other to check for TB for getting treatment on time. the size of drug should be smllaer that now make it easy to take. Should provide drug at home …	Not really, we do not stay with them, see how they behave. So we are not frustrated. You just feel pity.I find that difficult (when patients are dying). Sometimes we have to give them time to accept it. Some patients fear the health worker, they think you are trying to sell them to the community, to advertise. Meanwhile you are there to do something good for them. Sometimes I find it difficult, i…
